# Supplementary material for: Sequential early-life viral infections modulate the microbiota and adaptive immune responses to systemic and mucosal vaccination
Source: PLoS Pathog. 2024 Oct 2;20(10):e1012557. doi: 10.1371/journal.ppat.1012557 (PMC11472911; doi:10.1371/journal.ppat.1012557)
Supplement: S1 Data — (XLSX) [file ppat.1012557.s009.xlsx]

## Sheet: Fig1B
	Post Normalized
	Group	WBC	RBC	PLT	Neu	Lym	Mon	Eos	Bas
	Naïve	0.533954	0.963059	0.956523	0.642998	0.51654	0.417862	0.529494	0.680894
	Sequentially infected	1.13389	0.996955	0.912548	1.08486	1.12566	1.09151	1.17745	0.982856
	Sample_ID	Group	Parameter	Title	Result	Unit	Ref_Range_min	Ref_Range_max
	D2-1	Sequentially infected	WBC	WBC counts (10^3/uL)	13.66	10^3/uL	0.8	10.6
	D2-1	Sequentially infected	Neu	Neu counts (10^3/uL)	2.44	10^3/uL	0.23	3.6
	D2-1	Sequentially infected	Lym	Lym counts (10^3/uL)	9.98	10^3/uL	0.6	8.9
	D2-1	Sequentially infected	Mon	Mon counts (10^3/uL)	0.94	10^3/uL	0.04	1.4
	D2-1	Sequentially infected	Eos	Eos counts (10^3/uL)	0.22	10^3/uL	0	0.51
	D2-1	Sequentially infected	Bas	Bas counts (10^3/uL)	0.08	10^3/uL	0	0.12
	D2-1	Sequentially infected	CD3	CD3 T cells counts (10^3/uL)	1.02724	10^3/uL	NA	NA
	D2-1	Sequentially infected	CD4	CD4 T cells counts (10^3/uL)	0.326764	10^3/uL	NA	NA
	D2-1	Sequentially infected	CD8	CD8 T cells counts (10^3/uL)	0.636795	10^3/uL	NA	NA
	D2-1	Sequentially infected	Neu %	Neu %	17.9	%	6.5	50
	D2-1	Sequentially infected	Lym %	Lym %	73.1	%	40	92
	D2-1	Sequentially infected	Mon %	Mon %	6.8	%	0.9	18
	D2-1	Sequentially infected	Eos %	Eos %	1.6	%	0	7.5
	D2-1	Sequentially infected	Bas %	Bas %	0.6	%	0	1.5
	D2-1	Sequentially infected	CD3 %	CD3 %	22.1	%	NA	NA
	D2-1	Sequentially infected	CD4 %	CD4 %	7.03	%	NA	NA
	D2-1	Sequentially infected	CD8 %	CD8 %	13.7	%	NA	NA
	D2-1	Sequentially infected	RBC	RBC counts (10^6/uL)	8.86	10^6/uL	6.5	11.5
	D2-1	Sequentially infected	HGB	HGB (g/dL)	14.9	g/dL	11	16.5
	D2-1	Sequentially infected	HCT	HCT %	45.8	%	35	55
	D2-1	Sequentially infected	MCV	MCV (fL)	51.7	fL	41	55
	D2-1	Sequentially infected	MCH	MCH (pg)	16.8	pg	13	18
	D2-1	Sequentially infected	MCHC	MCHC (g/dL)	32.6	g/dL	30	36
	D2-1	Sequentially infected	RDW_CV	RDW-CV %	19.7	%	12	19
	D2-1	Sequentially infected	PLT	PLT counts (10^3/uL)	429	10^3/uL	400	1600
	D2-1	Sequentially infected	MPV	MPV (fL)	5.6	fL	4	6.2
	D2-2	Sequentially infected	WBC	WBC counts (10^3/uL)	22.8	10^3/uL	0.8	10.6
	D2-2	Sequentially infected	Neu	Neu counts (10^3/uL)	1.91	10^3/uL	0.23	3.6
	D2-2	Sequentially infected	Lym	Lym counts (10^3/uL)	19.99	10^3/uL	0.6	8.9
	D2-2	Sequentially infected	Mon	Mon counts (10^3/uL)	0.65	10^3/uL	0.04	1.4
	D2-2	Sequentially infected	Eos	Eos counts (10^3/uL)	0.21	10^3/uL	0	0.51
	D2-2	Sequentially infected	Bas	Bas counts (10^3/uL)	0.04	10^3/uL	0	0.12
	D2-2	Sequentially infected	CD3	CD3 T cells counts (10^3/uL)	1.5655	10^3/uL	NA	NA
	D2-2	Sequentially infected	CD4	CD4 T cells counts (10^3/uL)	0.717073	10^3/uL	NA	NA
	D2-2	Sequentially infected	CD8	CD8 T cells counts (10^3/uL)	0.722471	10^3/uL	NA	NA
	D2-2	Sequentially infected	Neu %	Neu %	8.4	%	6.5	50
	D2-2	Sequentially infected	Lym %	Lym %	87.7	%	40	92
	D2-2	Sequentially infected	Mon %	Mon %	2.8	%	0.9	18
	D2-2	Sequentially infected	Eos %	Eos %	0.9	%	0	7.5
	D2-2	Sequentially infected	Bas %	Bas %	0.2	%	0	1.5
	D2-2	Sequentially infected	CD3 %	CD3 %	17.4	%	NA	NA
	D2-2	Sequentially infected	CD4 %	CD4 %	7.97	%	NA	NA
	D2-2	Sequentially infected	CD8 %	CD8 %	8.03	%	NA	NA
	D2-2	Sequentially infected	RBC	RBC counts (10^6/uL)	10.32	10^6/uL	6.5	11.5
	D2-2	Sequentially infected	HGB	HGB (g/dL)	15.5	g/dL	11	16.5
	D2-2	Sequentially infected	HCT	HCT %	46.5	%	35	55
	D2-2	Sequentially infected	MCV	MCV (fL)	45.1	fL	41	55
	D2-2	Sequentially infected	MCH	MCH (pg)	15.1	pg	13	18
	D2-2	Sequentially infected	MCHC	MCHC (g/dL)	33.4	g/dL	30	36
	D2-2	Sequentially infected	RDW_CV	RDW-CV %	17.3	%	12	19
	D2-2	Sequentially infected	PLT	PLT counts (10^3/uL)	1243	10^3/uL	400	1600
	D2-2	Sequentially infected	MPV	MPV (fL)	4.8	fL	4	6.2
	D2-3	Sequentially infected	WBC	WBC counts (10^3/uL)	28.14	10^3/uL	0.8	10.6
	D2-3	Sequentially infected	Neu	Neu counts (10^3/uL)	2.85	10^3/uL	0.23	3.6
	D2-3	Sequentially infected	Lym	Lym counts (10^3/uL)	24.01	10^3/uL	0.6	8.9
	D2-3	Sequentially infected	Mon	Mon counts (10^3/uL)	0.96	10^3/uL	0.04	1.4
	D2-3	Sequentially infected	Eos	Eos counts (10^3/uL)	0.19	10^3/uL	0	0.51
	D2-3	Sequentially infected	Bas	Bas counts (10^3/uL)	0.13	10^3/uL	0	0.12
	D2-3	Sequentially infected	CD3	CD3 T cells counts (10^3/uL)	3.29454	10^3/uL	NA	NA
	D2-3	Sequentially infected	CD4	CD4 T cells counts (10^3/uL)	1.06439	10^3/uL	NA	NA
	D2-3	Sequentially infected	CD8	CD8 T cells counts (10^3/uL)	1.65879	10^3/uL	NA	NA
	D2-3	Sequentially infected	Neu %	Neu %	10.2	%	6.5	50
	D2-3	Sequentially infected	Lym %	Lym %	85.3	%	40	92
	D2-3	Sequentially infected	Mon %	Mon %	3.4	%	0.9	18
	D2-3	Sequentially infected	Eos %	Eos %	0.7	%	0	7.5
	D2-3	Sequentially infected	Bas %	Bas %	0.4	%	0	1.5
	D2-3	Sequentially infected	CD3 %	CD3 %	28.6	%	NA	NA
	D2-3	Sequentially infected	CD4 %	CD4 %	9.24	%	NA	NA
	D2-3	Sequentially infected	CD8 %	CD8 %	14.4	%	NA	NA
	D2-3	Sequentially infected	RBC	RBC counts (10^6/uL)	9.94	10^6/uL	6.5	11.5
	D2-3	Sequentially infected	HGB	HGB (g/dL)	15.4	g/dL	11	16.5
	D2-3	Sequentially infected	HCT	HCT %	46	%	35	55
	D2-3	Sequentially infected	MCV	MCV (fL)	46.3	fL	41	55
	D2-3	Sequentially infected	MCH	MCH (pg)	15.5	pg	13	18
	D2-3	Sequentially infected	MCHC	MCHC (g/dL)	33.5	g/dL	30	36
	D2-3	Sequentially infected	RDW_CV	RDW-CV %	15.1	%	12	19
	D2-3	Sequentially infected	PLT	PLT counts (10^3/uL)	99	10^3/uL	400	1600
	D2-3	Sequentially infected	MPV	MPV (fL)	5	fL	4	6.2
	D2-4	Sequentially infected	WBC	WBC counts (10^3/uL)	17.22	10^3/uL	0.8	10.6
	D2-4	Sequentially infected	Neu	Neu counts (10^3/uL)	2.19	10^3/uL	0.23	3.6
	D2-4	Sequentially infected	Lym	Lym counts (10^3/uL)	13.79	10^3/uL	0.6	8.9
	D2-4	Sequentially infected	Mon	Mon counts (10^3/uL)	0.88	10^3/uL	0.04	1.4
	D2-4	Sequentially infected	Eos	Eos counts (10^3/uL)	0.21	10^3/uL	0	0.51
	D2-4	Sequentially infected	Bas	Bas counts (10^3/uL)	0.15	10^3/uL	0	0.12
	D2-4	Sequentially infected	CD3	CD3 T cells counts (10^3/uL)	1.21666	10^3/uL	NA	NA
	D2-4	Sequentially infected	CD4	CD4 T cells counts (10^3/uL)	0.411318	10^3/uL	NA	NA
	D2-4	Sequentially infected	CD8	CD8 T cells counts (10^3/uL)	0.691705	10^3/uL	NA	NA
	D2-4	Sequentially infected	Neu %	Neu %	12.8	%	6.5	50
	D2-4	Sequentially infected	Lym %	Lym %	80.1	%	40	92
	D2-4	Sequentially infected	Mon %	Mon %	5.1	%	0.9	18
	D2-4	Sequentially infected	Eos %	Eos %	1.2	%	0	7.5
	D2-4	Sequentially infected	Bas %	Bas %	0.8	%	0	1.5
	D2-4	Sequentially infected	CD3 %	CD3 %	19.7	%	NA	NA
	D2-4	Sequentially infected	CD4 %	CD4 %	6.66	%	NA	NA
	D2-4	Sequentially infected	CD8 %	CD8 %	11.2	%	NA	NA
	D2-4	Sequentially infected	RBC	RBC counts (10^6/uL)	10.51	10^6/uL	6.5	11.5
	D2-4	Sequentially infected	HGB	HGB (g/dL)	16.3	g/dL	11	16.5
	D2-4	Sequentially infected	HCT	HCT %	49	%	35	55
	D2-4	Sequentially infected	MCV	MCV (fL)	46.6	fL	41	55
	D2-4	Sequentially infected	MCH	MCH (pg)	15.5	pg	13	18
	D2-4	Sequentially infected	MCHC	MCHC (g/dL)	33.3	g/dL	30	36
	D2-4	Sequentially infected	RDW_CV	RDW-CV %	14.8	%	12	19
	D2-4	Sequentially infected	PLT	PLT counts (10^3/uL)	789	10^3/uL	400	1600
	D2-4	Sequentially infected	MPV	MPV (fL)	5.2	fL	4	6.2
	D2-5	Sequentially infected	WBC	WBC counts (10^3/uL)	15.58	10^3/uL	0.8	10.6
	D2-5	Sequentially infected	Neu	Neu counts (10^3/uL)	2.24	10^3/uL	0.23	3.6
	D2-5	Sequentially infected	Lym	Lym counts (10^3/uL)	12.48	10^3/uL	0.6	8.9
	D2-5	Sequentially infected	Mon	Mon counts (10^3/uL)	0.66	10^3/uL	0.04	1.4
	D2-5	Sequentially infected	Eos	Eos counts (10^3/uL)	0.11	10^3/uL	0	0.51
	D2-5	Sequentially infected	Bas	Bas counts (10^3/uL)	0.09	10^3/uL	0	0.12
	D2-5	Sequentially infected	CD3	CD3 T cells counts (10^3/uL)	1.57873	10^3/uL	NA	NA
	D2-5	Sequentially infected	CD4	CD4 T cells counts (10^3/uL)	0.43286	10^3/uL	NA	NA
	D2-5	Sequentially infected	CD8	CD8 T cells counts (10^3/uL)	0.912795	10^3/uL	NA	NA
	D2-5	Sequentially infected	Neu %	Neu %	14.4	%	6.5	50
	D2-5	Sequentially infected	Lym %	Lym %	80.1	%	40	92
	D2-5	Sequentially infected	Mon %	Mon %	4.2	%	0.9	18
	D2-5	Sequentially infected	Eos %	Eos %	0.7	%	0	7.5
	D2-5	Sequentially infected	Bas %	Bas %	0.6	%	0	1.5
	D2-5	Sequentially infected	CD3 %	CD3 %	27.5	%	NA	NA
	D2-5	Sequentially infected	CD4 %	CD4 %	7.54	%	NA	NA
	D2-5	Sequentially infected	CD8 %	CD8 %	15.9	%	NA	NA
	D2-5	Sequentially infected	RBC	RBC counts (10^6/uL)	9.68	10^6/uL	6.5	11.5
	D2-5	Sequentially infected	HGB	HGB (g/dL)	14.6	g/dL	11	16.5
	D2-5	Sequentially infected	HCT	HCT %	44.8	%	35	55
	D2-5	Sequentially infected	MCV	MCV (fL)	46.3	fL	41	55
	D2-5	Sequentially infected	MCH	MCH (pg)	15.1	pg	13	18
	D2-5	Sequentially infected	MCHC	MCHC (g/dL)	32.6	g/dL	30	36
	D2-5	Sequentially infected	RDW_CV	RDW-CV %	15.2	%	12	19
	D2-5	Sequentially infected	PLT	PLT counts (10^3/uL)	1080	10^3/uL	400	1600
	D2-5	Sequentially infected	MPV	MPV (fL)	5	fL	4	6.2
	D2-6	Sequentially infected	WBC	WBC counts (10^3/uL)	24.85	10^3/uL	0.8	10.6
	D2-6	Sequentially infected	Neu	Neu counts (10^3/uL)	1.27	10^3/uL	0.23	3.6
	D2-6	Sequentially infected	Lym	Lym counts (10^3/uL)	22.64	10^3/uL	0.6	8.9
	D2-6	Sequentially infected	Mon	Mon counts (10^3/uL)	0.51	10^3/uL	0.04	1.4
	D2-6	Sequentially infected	Eos	Eos counts (10^3/uL)	0.27	10^3/uL	0	0.51
	D2-6	Sequentially infected	Bas	Bas counts (10^3/uL)	0.16	10^3/uL	0	0.12
	D2-6	Sequentially infected	CD3	CD3 T cells counts (10^3/uL)	2.8297	10^3/uL	NA	NA
	D2-6	Sequentially infected	CD4	CD4 T cells counts (10^3/uL)	0.894488	10^3/uL	NA	NA
	D2-6	Sequentially infected	CD8	CD8 T cells counts (10^3/uL)	1.42434	10^3/uL	NA	NA
	D2-6	Sequentially infected	Neu %	Neu %	5.2	%	6.5	50
	D2-6	Sequentially infected	Lym %	Lym %	91.1	%	40	92
	D2-6	Sequentially infected	Mon %	Mon %	2	%	0.9	18
	D2-6	Sequentially infected	Eos %	Eos %	1.1	%	0	7.5
	D2-6	Sequentially infected	Bas %	Bas %	0.6	%	0	1.5
	D2-6	Sequentially infected	CD3 %	CD3 %	29.8	%	NA	NA
	D2-6	Sequentially infected	CD4 %	CD4 %	9.42	%	NA	NA
	D2-6	Sequentially infected	CD8 %	CD8 %	15	%	NA	NA
	D2-6	Sequentially infected	RBC	RBC counts (10^6/uL)	10.13	10^6/uL	6.5	11.5
	D2-6	Sequentially infected	HGB	HGB (g/dL)	15.9	g/dL	11	16.5
	D2-6	Sequentially infected	HCT	HCT %	46.5	%	35	55
	D2-6	Sequentially infected	MCV	MCV (fL)	45.9	fL	41	55
	D2-6	Sequentially infected	MCH	MCH (pg)	15.7	pg	13	18
	D2-6	Sequentially infected	MCHC	MCHC (g/dL)	34.3	g/dL	30	36
	D2-6	Sequentially infected	RDW_CV	RDW-CV %	15.8	%	12	19
	D2-6	Sequentially infected	PLT	PLT counts (10^3/uL)	943	10^3/uL	400	1600
	D2-6	Sequentially infected	MPV	MPV (fL)	4.8	fL	4	6.2
	D2-7	Sequentially infected	WBC	WBC counts (10^3/uL)	7.72	10^3/uL	0.8	10.6
	D2-7	Sequentially infected	Neu	Neu counts (10^3/uL)	1.12	10^3/uL	0.23	3.6
	D2-7	Sequentially infected	Lym	Lym counts (10^3/uL)	5.92	10^3/uL	0.6	8.9
	D2-7	Sequentially infected	Mon	Mon counts (10^3/uL)	0.46	10^3/uL	0.04	1.4
	D2-7	Sequentially infected	Eos	Eos counts (10^3/uL)	0.18	10^3/uL	0	0.51
	D2-7	Sequentially infected	Bas	Bas counts (10^3/uL)	0.04	10^3/uL	0	0.12
	D2-7	Sequentially infected	CD3	CD3 T cells counts (10^3/uL)	0.805208	10^3/uL	NA	NA
	D2-7	Sequentially infected	CD4	CD4 T cells counts (10^3/uL)	0.265095	10^3/uL	NA	NA
	D2-7	Sequentially infected	CD8	CD8 T cells counts (10^3/uL)	0.462144	10^3/uL	NA	NA
	D2-7	Sequentially infected	Neu %	Neu %	14.5	%	6.5	50
	D2-7	Sequentially infected	Lym %	Lym %	76.7	%	40	92
	D2-7	Sequentially infected	Mon %	Mon %	5.9	%	0.9	18
	D2-7	Sequentially infected	Eos %	Eos %	2.4	%	0	7.5
	D2-7	Sequentially infected	Bas %	Bas %	0.5	%	0	1.5
	D2-7	Sequentially infected	CD3 %	CD3 %	28.4	%	NA	NA
	D2-7	Sequentially infected	CD4 %	CD4 %	9.35	%	NA	NA
	D2-7	Sequentially infected	CD8 %	CD8 %	16.3	%	NA	NA
	D2-7	Sequentially infected	RBC	RBC counts (10^6/uL)	5.99	10^6/uL	6.5	11.5
	D2-7	Sequentially infected	HGB	HGB (g/dL)	9.7	g/dL	11	16.5
	D2-7	Sequentially infected	HCT	HCT %	28.6	%	35	55
	D2-7	Sequentially infected	MCV	MCV (fL)	47.8	fL	41	55
	D2-7	Sequentially infected	MCH	MCH (pg)	16.2	pg	13	18
	D2-7	Sequentially infected	MCHC	MCHC (g/dL)	34	g/dL	30	36
	D2-7	Sequentially infected	RDW_CV	RDW-CV %	15.7	%	12	19
	D2-7	Sequentially infected	PLT	PLT counts (10^3/uL)	275	10^3/uL	400	1600
	D2-7	Sequentially infected	MPV	MPV (fL)	6	fL	4	6.2
	N2-1	Naïve	WBC	WBC counts (10^3/uL)	6	10^3/uL	0.8	10.6
	N2-1	Naïve	Neu	Neu counts (10^3/uL)	0.69	10^3/uL	0.23	3.6
	N2-1	Naïve	Lym	Lym counts (10^3/uL)	5.08	10^3/uL	0.6	8.9
	N2-1	Naïve	Mon	Mon counts (10^3/uL)	0.09	10^3/uL	0.04	1.4
	N2-1	Naïve	Eos	Eos counts (10^3/uL)	0.1	10^3/uL	0	0.51
	N2-1	Naïve	Bas	Bas counts (10^3/uL)	0.04	10^3/uL	0	0.12
	N2-1	Naïve	CD3	CD3 T cells counts (10^3/uL)	0.554371	10^3/uL	NA	NA
	N2-1	Naïve	CD4	CD4 T cells counts (10^3/uL)	0.292785	10^3/uL	NA	NA
	N2-1	Naïve	CD8	CD8 T cells counts (10^3/uL)	0.227028	10^3/uL	NA	NA
	N2-1	Naïve	Neu %	Neu %	11.4	%	6.5	50
	N2-1	Naïve	Lym %	Lym %	84.6	%	40	92
	N2-1	Naïve	Mon %	Mon %	1.5	%	0.9	18
	N2-1	Naïve	Eos %	Eos %	1.8	%	0	7.5
	N2-1	Naïve	Bas %	Bas %	0.7	%	0	1.5
	N2-1	Naïve	CD3 %	CD3 %	23.1	%	NA	NA
	N2-1	Naïve	CD4 %	CD4 %	12.2	%	NA	NA
	N2-1	Naïve	CD8 %	CD8 %	9.46	%	NA	NA
	N2-1	Naïve	RBC	RBC counts (10^6/uL)	8.93	10^6/uL	6.5	11.5
	N2-1	Naïve	HGB	HGB (g/dL)	14.3	g/dL	11	16.5
	N2-1	Naïve	HCT	HCT %	42.9	%	35	55
	N2-1	Naïve	MCV	MCV (fL)	48	fL	41	55
	N2-1	Naïve	MCH	MCH (pg)	16.1	pg	13	18
	N2-1	Naïve	MCHC	MCHC (g/dL)	33.4	g/dL	30	36
	N2-1	Naïve	RDW_CV	RDW-CV %	13.4	%	12	19
	N2-1	Naïve	PLT	PLT counts (10^3/uL)	633	10^3/uL	400	1600
	N2-1	Naïve	MPV	MPV (fL)	5.3	fL	4	6.2
	N2-2	Naïve	WBC	WBC counts (10^3/uL)	8.67	10^3/uL	0.8	10.6
	N2-2	Naïve	Neu	Neu counts (10^3/uL)	1.15	10^3/uL	0.23	3.6
	N2-2	Naïve	Lym	Lym counts (10^3/uL)	7.19	10^3/uL	0.6	8.9
	N2-2	Naïve	Mon	Mon counts (10^3/uL)	0.23	10^3/uL	0.04	1.4
	N2-2	Naïve	Eos	Eos counts (10^3/uL)	0.04	10^3/uL	0	0.51
	N2-2	Naïve	Bas	Bas counts (10^3/uL)	0.06	10^3/uL	0	0.12
	N2-2	Naïve	CD3	CD3 T cells counts (10^3/uL)	0.646797	10^3/uL	NA	NA
	N2-2	Naïve	CD4	CD4 T cells counts (10^3/uL)	0.291818	10^3/uL	NA	NA
	N2-2	Naïve	CD8	CD8 T cells counts (10^3/uL)	0.19829	10^3/uL	NA	NA
	N2-2	Naïve	Neu %	Neu %	13.3	%	6.5	50
	N2-2	Naïve	Lym %	Lym %	83	%	40	92
	N2-2	Naïve	Mon %	Mon %	2.6	%	0.9	18
	N2-2	Naïve	Eos %	Eos %	0.5	%	0	7.5
	N2-2	Naïve	Bas %	Bas %	0.6	%	0	1.5
	N2-2	Naïve	CD3 %	CD3 %	21.3	%	NA	NA
	N2-2	Naïve	CD4 %	CD4 %	9.61	%	NA	NA
	N2-2	Naïve	CD8 %	CD8 %	6.53	%	NA	NA
	N2-2	Naïve	RBC	RBC counts (10^6/uL)	10.03	10^6/uL	6.5	11.5
	N2-2	Naïve	HGB	HGB (g/dL)	15.9	g/dL	11	16.5
	N2-2	Naïve	HCT	HCT %	48.4	%	35	55
	N2-2	Naïve	MCV	MCV (fL)	48.3	fL	41	55
	N2-2	Naïve	MCH	MCH (pg)	15.9	pg	13	18
	N2-2	Naïve	MCHC	MCHC (g/dL)	32.9	g/dL	30	36
	N2-2	Naïve	RDW_CV	RDW-CV %	14.2	%	12	19
	N2-2	Naïve	PLT	PLT counts (10^3/uL)	1008	10^3/uL	400	1600
	N2-2	Naïve	MPV	MPV (fL)	4.9	fL	4	6.2
	N2-3	Naïve	WBC	WBC counts (10^3/uL)	10.38	10^3/uL	0.8	10.6
	N2-3	Naïve	Neu	Neu counts (10^3/uL)	1.56	10^3/uL	0.23	3.6
	N2-3	Naïve	Lym	Lym counts (10^3/uL)	8.29	10^3/uL	0.6	8.9
	N2-3	Naïve	Mon	Mon counts (10^3/uL)	0.28	10^3/uL	0.04	1.4
	N2-3	Naïve	Eos	Eos counts (10^3/uL)	0.04	10^3/uL	0	0.51
	N2-3	Naïve	Bas	Bas counts (10^3/uL)	0.21	10^3/uL	0	0.12
	N2-3	Naïve	CD3	CD3 T cells counts (10^3/uL)	0.62902	10^3/uL	NA	NA
	N2-3	Naïve	CD4	CD4 T cells counts (10^3/uL)	0.33921	10^3/uL	NA	NA
	N2-3	Naïve	CD8	CD8 T cells counts (10^3/uL)	0.214394	10^3/uL	NA	NA
	N2-3	Naïve	Neu %	Neu %	15	%	6.5	50
	N2-3	Naïve	Lym %	Lym %	79.9	%	40	92
	N2-3	Naïve	Mon %	Mon %	2.7	%	0.9	18
	N2-3	Naïve	Eos %	Eos %	0.4	%	0	7.5
	N2-3	Naïve	Bas %	Bas %	2	%	0	1.5
	N2-3	Naïve	CD3 %	CD3 %	19.1	%	NA	NA
	N2-3	Naïve	CD4 %	CD4 %	10.3	%	NA	NA
	N2-3	Naïve	CD8 %	CD8 %	6.51	%	NA	NA
	N2-3	Naïve	RBC	RBC counts (10^6/uL)	9.99	10^6/uL	6.5	11.5
	N2-3	Naïve	HGB	HGB (g/dL)	15.8	g/dL	11	16.5
	N2-3	Naïve	HCT	HCT %	48.3	%	35	55
	N2-3	Naïve	MCV	MCV (fL)	48.4	fL	41	55
	N2-3	Naïve	MCH	MCH (pg)	15.8	pg	13	18
	N2-3	Naïve	MCHC	MCHC (g/dL)	32.6	g/dL	30	36
	N2-3	Naïve	RDW_CV	RDW-CV %	13.5	%	12	19
	N2-3	Naïve	PLT	PLT counts (10^3/uL)	922	10^3/uL	400	1600
	N2-3	Naïve	MPV	MPV (fL)	5	fL	4	6.2
	N2-4	Naïve	WBC	WBC counts (10^3/uL)	6.38	10^3/uL	0.8	10.6
	N2-4	Naïve	Neu	Neu counts (10^3/uL)	0.64	10^3/uL	0.23	3.6
	N2-4	Naïve	Lym	Lym counts (10^3/uL)	5.45	10^3/uL	0.6	8.9
	N2-4	Naïve	Mon	Mon counts (10^3/uL)	0.15	10^3/uL	0.04	1.4
	N2-4	Naïve	Eos	Eos counts (10^3/uL)	0.09	10^3/uL	0	0.51
	N2-4	Naïve	Bas	Bas counts (10^3/uL)	0.05	10^3/uL	0	0.12
	N2-4	Naïve	CD3	CD3 T cells counts (10^3/uL)	0.687409	10^3/uL	NA	NA
	N2-4	Naïve	CD4	CD4 T cells counts (10^3/uL)	0.338417	10^3/uL	NA	NA
	N2-4	Naïve	CD8	CD8 T cells counts (10^3/uL)	0.236892	10^3/uL	NA	NA
	N2-4	Naïve	Neu %	Neu %	9.9	%	6.5	50
	N2-4	Naïve	Lym %	Lym %	85.5	%	40	92
	N2-4	Naïve	Mon %	Mon %	2.3	%	0.9	18
	N2-4	Naïve	Eos %	Eos %	1.5	%	0	7.5
	N2-4	Naïve	Bas %	Bas %	0.8	%	0	1.5
	N2-4	Naïve	CD3 %	CD3 %	32.5	%	NA	NA
	N2-4	Naïve	CD4 %	CD4 %	16	%	NA	NA
	N2-4	Naïve	CD8 %	CD8 %	11.2	%	NA	NA
	N2-4	Naïve	RBC	RBC counts (10^6/uL)	8.42	10^6/uL	6.5	11.5
	N2-4	Naïve	HGB	HGB (g/dL)	13.6	g/dL	11	16.5
	N2-4	Naïve	HCT	HCT %	40.9	%	35	55
	N2-4	Naïve	MCV	MCV (fL)	48.6	fL	41	55
	N2-4	Naïve	MCH	MCH (pg)	16.2	pg	13	18
	N2-4	Naïve	MCHC	MCHC (g/dL)	33.3	g/dL	30	36
	N2-4	Naïve	RDW_CV	RDW-CV %	13.6	%	12	19
	N2-4	Naïve	PLT	PLT counts (10^3/uL)	526	10^3/uL	400	1600
	N2-4	Naïve	MPV	MPV (fL)	5.3	fL	4	6.2
	N2-5	Naïve	WBC	WBC counts (10^3/uL)	10.17	10^3/uL	0.8	10.6
	N2-5	Naïve	Neu	Neu counts (10^3/uL)	1.27	10^3/uL	0.23	3.6
	N2-5	Naïve	Lym	Lym counts (10^3/uL)	8.53	10^3/uL	0.6	8.9
	N2-5	Naïve	Mon	Mon counts (10^3/uL)	0.24	10^3/uL	0.04	1.4
	N2-5	Naïve	Eos	Eos counts (10^3/uL)	0.08	10^3/uL	0	0.51
	N2-5	Naïve	Bas	Bas counts (10^3/uL)	0.05	10^3/uL	0	0.12
	N2-5	Naïve	CD3	CD3 T cells counts (10^3/uL)	0.499946	10^3/uL	NA	NA
	N2-5	Naïve	CD4	CD4 T cells counts (10^3/uL)	0.274592	10^3/uL	NA	NA
	N2-5	Naïve	CD8	CD8 T cells counts (10^3/uL)	0.170057	10^3/uL	NA	NA
	N2-5	Naïve	Neu %	Neu %	12.5	%	6.5	50
	N2-5	Naïve	Lym %	Lym %	83.9	%	40	92
	N2-5	Naïve	Mon %	Mon %	2.4	%	0.9	18
	N2-5	Naïve	Eos %	Eos %	0.7	%	0	7.5
	N2-5	Naïve	Bas %	Bas %	0.5	%	0	1.5
	N2-5	Naïve	CD3 %	CD3 %	13.2	%	NA	NA
	N2-5	Naïve	CD4 %	CD4 %	7.25	%	NA	NA
	N2-5	Naïve	CD8 %	CD8 %	4.49	%	NA	NA
	N2-5	Naïve	RBC	RBC counts (10^6/uL)	9.53	10^6/uL	6.5	11.5
	N2-5	Naïve	HGB	HGB (g/dL)	15.2	g/dL	11	16.5
	N2-5	Naïve	HCT	HCT %	45.4	%	35	55
	N2-5	Naïve	MCV	MCV (fL)	47.7	fL	41	55
	N2-5	Naïve	MCH	MCH (pg)	16	pg	13	18
	N2-5	Naïve	MCHC	MCHC (g/dL)	33.5	g/dL	30	36
	N2-5	Naïve	RDW_CV	RDW-CV %	12.8	%	12	19
	N2-5	Naïve	PLT	PLT counts (10^3/uL)	1208	10^3/uL	400	1600
	N2-5	Naïve	MPV	MPV (fL)	4.5	fL	4	6.2
	N2-6	Naïve	WBC	WBC counts (10^3/uL)	7.62	10^3/uL	0.8	10.6
	N2-6	Naïve	Neu	Neu counts (10^3/uL)	0.87	10^3/uL	0.23	3.6
	N2-6	Naïve	Lym	Lym counts (10^3/uL)	6.43	10^3/uL	0.6	8.9
	N2-6	Naïve	Mon	Mon counts (10^3/uL)	0.17	10^3/uL	0.04	1.4
	N2-6	Naïve	Eos	Eos counts (10^3/uL)	0.09	10^3/uL	0	0.51
	N2-6	Naïve	Bas	Bas counts (10^3/uL)	0.06	10^3/uL	0	0.12
	N2-6	Naïve	CD3	CD3 T cells counts (10^3/uL)	0.417788	10^3/uL	NA	NA
	N2-6	Naïve	CD4	CD4 T cells counts (10^3/uL)	0.244788	10^3/uL	NA	NA
	N2-6	Naïve	CD8	CD8 T cells counts (10^3/uL)	0.151227	10^3/uL	NA	NA
	N2-6	Naïve	Neu %	Neu %	11.3	%	6.5	50
	N2-6	Naïve	Lym %	Lym %	84.4	%	40	92
	N2-6	Naïve	Mon %	Mon %	2.3	%	0.9	18
	N2-6	Naïve	Eos %	Eos %	1.2	%	0	7.5
	N2-6	Naïve	Bas %	Bas %	0.8	%	0	1.5
	N2-6	Naïve	CD3 %	CD3 %	14.2	%	NA	NA
	N2-6	Naïve	CD4 %	CD4 %	8.32	%	NA	NA
	N2-6	Naïve	CD8 %	CD8 %	5.14	%	NA	NA
	N2-6	Naïve	RBC	RBC counts (10^6/uL)	9.6	10^6/uL	6.5	11.5
	N2-6	Naïve	HGB	HGB (g/dL)	15	g/dL	11	16.5
	N2-6	Naïve	HCT	HCT %	44.7	%	35	55
	N2-6	Naïve	MCV	MCV (fL)	46.6	fL	41	55
	N2-6	Naïve	MCH	MCH (pg)	15.6	pg	13	18
	N2-6	Naïve	MCHC	MCHC (g/dL)	33.4	g/dL	30	36
	N2-6	Naïve	RDW_CV	RDW-CV %	13.3	%	12	19
	N2-6	Naïve	PLT	PLT counts (10^3/uL)	1170	10^3/uL	400	1600
	N2-6	Naïve	MPV	MPV (fL)	4.7	fL	4	6.2
	N3-1	Naïve	WBC	WBC counts (10^3/uL)	10.36	10^3/uL	0.8	10.6
	N3-1	Naïve	Neu	Neu counts (10^3/uL)	1.13	10^3/uL	0.23	3.6
	N3-1	Naïve	Lym	Lym counts (10^3/uL)	8.88	10^3/uL	0.6	8.9
	N3-1	Naïve	Mon	Mon counts (10^3/uL)	0.27	10^3/uL	0.04	1.4
	N3-1	Naïve	Eos	Eos counts (10^3/uL)	0.07	10^3/uL	0	0.51
	N3-1	Naïve	Bas	Bas counts (10^3/uL)	0.01	10^3/uL	0	0.12
	N3-1	Naïve	CD3	CD3 T cells counts (10^3/uL)	1.07992	10^3/uL	NA	NA
	N3-1	Naïve	CD4	CD4 T cells counts (10^3/uL)	0.665406	10^3/uL	NA	NA
	N3-1	Naïve	CD8	CD8 T cells counts (10^3/uL)	0.359974	10^3/uL	NA	NA
	N3-1	Naïve	Neu %	Neu %	10.9	%	6.5	50
	N3-1	Naïve	Lym %	Lym %	85.7	%	40	92
	N3-1	Naïve	Mon %	Mon %	2.6	%	0.9	18
	N3-1	Naïve	Eos %	Eos %	0.7	%	0	7.5
	N3-1	Naïve	Bas %	Bas %	0.1	%	0	1.5
	N3-1	Naïve	CD3 %	CD3 %	19.8	%	NA	NA
	N3-1	Naïve	CD4 %	CD4 %	12.2	%	NA	NA
	N3-1	Naïve	CD8 %	CD8 %	6.6	%	NA	NA
	N3-1	Naïve	RBC	RBC counts (10^6/uL)	9.7	10^6/uL	6.5	11.5
	N3-1	Naïve	HGB	HGB (g/dL)	15.5	g/dL	11	16.5
	N3-1	Naïve	HCT	HCT %	45	%	35	55
	N3-1	Naïve	MCV	MCV (fL)	46.4	fL	41	55
	N3-1	Naïve	MCH	MCH (pg)	16	pg	13	18
	N3-1	Naïve	MCHC	MCHC (g/dL)	34.4	g/dL	30	36
	N3-1	Naïve	RDW_CV	RDW-CV %	13	%	12	19
	N3-1	Naïve	PLT	PLT counts (10^3/uL)	1359	10^3/uL	400	1600
	N3-1	Naïve	MPV	MPV (fL)	4.6	fL	4	6.2
	N3-2	Naïve	WBC	WBC counts (10^3/uL)	3.41	10^3/uL	0.8	10.6
	N3-2	Naïve	Neu	Neu counts (10^3/uL)	0.42	10^3/uL	0.23	3.6
	N3-2	Naïve	Lym	Lym counts (10^3/uL)	2.81	10^3/uL	0.6	8.9
	N3-2	Naïve	Mon	Mon counts (10^3/uL)	0.05	10^3/uL	0.04	1.4
	N3-2	Naïve	Eos	Eos counts (10^3/uL)	0.08	10^3/uL	0	0.51
	N3-2	Naïve	Bas	Bas counts (10^3/uL)	0.05	10^3/uL	0	0.12
	N3-2	Naïve	CD3	CD3 T cells counts (10^3/uL)	0.229096	10^3/uL	NA	NA
	N3-2	Naïve	CD4	CD4 T cells counts (10^3/uL)	0.124622	10^3/uL	NA	NA
	N3-2	Naïve	CD8	CD8 T cells counts (10^3/uL)	0.0875766	10^3/uL	NA	NA
	N3-2	Naïve	Neu %	Neu %	12.2	%	6.5	50
	N3-2	Naïve	Lym %	Lym %	82.4	%	40	92
	N3-2	Naïve	Mon %	Mon %	1.4	%	0.9	18
	N3-2	Naïve	Eos %	Eos %	2.4	%	0	7.5
	N3-2	Naïve	Bas %	Bas %	1.6	%	0	1.5
	N3-2	Naïve	CD3 %	CD3 %	14.1	%	NA	NA
	N3-2	Naïve	CD4 %	CD4 %	7.67	%	NA	NA
	N3-2	Naïve	CD8 %	CD8 %	5.39	%	NA	NA
	N3-2	Naïve	RBC	RBC counts (10^6/uL)	5.25	10^6/uL	6.5	11.5
	N3-2	Naïve	HGB	HGB (g/dL)	10.2	g/dL	11	16.5
	N3-2	Naïve	HCT	HCT %	24.7	%	35	55
	N3-2	Naïve	MCV	MCV (fL)	47.2	fL	41	55
	N3-2	Naïve	MCH	MCH (pg)	19.4	pg	13	18
	N3-2	Naïve	MCHC	MCHC (g/dL)	41.2	g/dL	30	36
	N3-2	Naïve	RDW_CV	RDW-CV %	12.4	%	12	19
	N3-2	Naïve	PLT	PLT counts (10^3/uL)	156	10^3/uL	400	1600
	N3-2	Naïve	MPV	MPV (fL)	5.7	fL	4	6.2
	N3-3	Naïve	WBC	WBC counts (10^3/uL)	7.35	10^3/uL	0.8	10.6
	N3-3	Naïve	Neu	Neu counts (10^3/uL)	0.93	10^3/uL	0.23	3.6
	N3-3	Naïve	Lym	Lym counts (10^3/uL)	6.05	10^3/uL	0.6	8.9
	N3-3	Naïve	Mon	Mon counts (10^3/uL)	0.24	10^3/uL	0.04	1.4
	N3-3	Naïve	Eos	Eos counts (10^3/uL)	0.07	10^3/uL	0	0.51
	N3-3	Naïve	Bas	Bas counts (10^3/uL)	0.06	10^3/uL	0	0.12
	N3-3	Naïve	CD3	CD3 T cells counts (10^3/uL)	1.31869	10^3/uL	NA	NA
	N3-3	Naïve	CD4	CD4 T cells counts (10^3/uL)	0.747913	10^3/uL	NA	NA
	N3-3	Naïve	CD8	CD8 T cells counts (10^3/uL)	0.556014	10^3/uL	NA	NA
	N3-3	Naïve	Neu %	Neu %	12.6	%	6.5	50
	N3-3	Naïve	Lym %	Lym %	82.2	%	40	92
	N3-3	Naïve	Mon %	Mon %	3.4	%	0.9	18
	N3-3	Naïve	Eos %	Eos %	1	%	0	7.5
	N3-3	Naïve	Bas %	Bas %	0.8	%	0	1.5
	N3-3	Naïve	CD3 %	CD3 %	26.8	%	NA	NA
	N3-3	Naïve	CD4 %	CD4 %	15.2	%	NA	NA
	N3-3	Naïve	CD8 %	CD8 %	11.3	%	NA	NA
	N3-3	Naïve	RBC	RBC counts (10^6/uL)	9.87	10^6/uL	6.5	11.5
	N3-3	Naïve	HGB	HGB (g/dL)	15.7	g/dL	11	16.5
	N3-3	Naïve	HCT	HCT %	45.6	%	35	55
	N3-3	Naïve	MCV	MCV (fL)	46.2	fL	41	55
	N3-3	Naïve	MCH	MCH (pg)	15.9	pg	13	18
	N3-3	Naïve	MCHC	MCHC (g/dL)	34.4	g/dL	30	36
	N3-3	Naïve	RDW_CV	RDW-CV %	14.8	%	12	19
	N3-3	Naïve	PLT	PLT counts (10^3/uL)	1402	10^3/uL	400	1600
	N3-3	Naïve	MPV	MPV (fL)	4.6	fL	4	6.2
	N3-4	Naïve	WBC	WBC counts (10^3/uL)	6.06	10^3/uL	0.8	10.6
	N3-4	Naïve	Neu	Neu counts (10^3/uL)	0.95	10^3/uL	0.23	3.6
	N3-4	Naïve	Lym	Lym counts (10^3/uL)	4.88	10^3/uL	0.6	8.9
	N3-4	Naïve	Mon	Mon counts (10^3/uL)	0.15	10^3/uL	0.04	1.4
	N3-4	Naïve	Eos	Eos counts (10^3/uL)	0.04	10^3/uL	0	0.51
	N3-4	Naïve	Bas	Bas counts (10^3/uL)	0.04	10^3/uL	0	0.12
	N3-4	Naïve	CD3	CD3 T cells counts (10^3/uL)	0.563853	10^3/uL	NA	NA
	N3-4	Naïve	CD4	CD4 T cells counts (10^3/uL)	0.322261	10^3/uL	NA	NA
	N3-4	Naïve	CD8	CD8 T cells counts (10^3/uL)	0.234184	10^3/uL	NA	NA
	N3-4	Naïve	Neu %	Neu %	15.6	%	6.5	50
	N3-4	Naïve	Lym %	Lym %	80.6	%	40	92
	N3-4	Naïve	Mon %	Mon %	2.5	%	0.9	18
	N3-4	Naïve	Eos %	Eos %	0.7	%	0	7.5
	N3-4	Naïve	Bas %	Bas %	0.6	%	0	1.5
	N3-4	Naïve	CD3 %	CD3 %	13.7	%	NA	NA
	N3-4	Naïve	CD4 %	CD4 %	7.83	%	NA	NA
	N3-4	Naïve	CD8 %	CD8 %	5.69	%	NA	NA
	N3-4	Naïve	RBC	RBC counts (10^6/uL)	10.59	10^6/uL	6.5	11.5
	N3-4	Naïve	HGB	HGB (g/dL)	17.5	g/dL	11	16.5
	N3-4	Naïve	HCT	HCT %	50.9	%	35	55
	N3-4	Naïve	MCV	MCV (fL)	48	fL	41	55
	N3-4	Naïve	MCH	MCH (pg)	16.5	pg	13	18
	N3-4	Naïve	MCHC	MCHC (g/dL)	34.3	g/dL	30	36
	N3-4	Naïve	RDW_CV	RDW-CV %	21.3	%	12	19
	N3-4	Naïve	PLT	PLT counts (10^3/uL)	1259	10^3/uL	400	1600
	N3-4	Naïve	MPV	MPV (fL)	4.8	fL	4	6.2
	N3-5	Naïve	WBC	WBC counts (10^3/uL)	5.79	10^3/uL	0.8	10.6
	N3-5	Naïve	Neu	Neu counts (10^3/uL)	0.63	10^3/uL	0.23	3.6
	N3-5	Naïve	Lym	Lym counts (10^3/uL)	4.99	10^3/uL	0.6	8.9
	N3-5	Naïve	Mon	Mon counts (10^3/uL)	0.1	10^3/uL	0.04	1.4
	N3-5	Naïve	Eos	Eos counts (10^3/uL)	0.05	10^3/uL	0	0.51
	N3-5	Naïve	Bas	Bas counts (10^3/uL)	0.02	10^3/uL	0	0.12
	N3-5	Naïve	CD3	CD3 T cells counts (10^3/uL)	0.920656	10^3/uL	NA	NA
	N3-5	Naïve	CD4	CD4 T cells counts (10^3/uL)	0.520699	10^3/uL	NA	NA
	N3-5	Naïve	CD8	CD8 T cells counts (10^3/uL)	0.359207	10^3/uL	NA	NA
	N3-5	Naïve	Neu %	Neu %	10.9	%	6.5	50
	N3-5	Naïve	Lym %	Lym %	86.1	%	40	92
	N3-5	Naïve	Mon %	Mon %	1.8	%	0.9	18
	N3-5	Naïve	Eos %	Eos %	0.9	%	0	7.5
	N3-5	Naïve	Bas %	Bas %	0.3	%	0	1.5
	N3-5	Naïve	CD3 %	CD3 %	24.4	%	NA	NA
	N3-5	Naïve	CD4 %	CD4 %	13.8	%	NA	NA
	N3-5	Naïve	CD8 %	CD8 %	9.52	%	NA	NA
	N3-5	Naïve	RBC	RBC counts (10^6/uL)	8.83	10^6/uL	6.5	11.5
	N3-5	Naïve	HGB	HGB (g/dL)	14	g/dL	11	16.5
	N3-5	Naïve	HCT	HCT %	41.3	%	35	55
	N3-5	Naïve	MCV	MCV (fL)	46.7	fL	41	55
	N3-5	Naïve	MCH	MCH (pg)	15.8	pg	13	18
	N3-5	Naïve	MCHC	MCHC (g/dL)	33.8	g/dL	30	36
	N3-5	Naïve	RDW_CV	RDW-CV %	16.6	%	12	19
	N3-5	Naïve	PLT	PLT counts (10^3/uL)	1135	10^3/uL	400	1600
	N3-5	Naïve	MPV	MPV (fL)	5	fL	4	6.2
	N4-1	Naïve	WBC	WBC counts (10^3/uL)	6.96	10^3/uL	0.8	10.6
	N4-1	Naïve	Neu	Neu counts (10^3/uL)	0.93	10^3/uL	0.23	3.6
	N4-1	Naïve	Lym	Lym counts (10^3/uL)	5.77	10^3/uL	0.6	8.9
	N4-1	Naïve	Mon	Mon counts (10^3/uL)	0.15	10^3/uL	0.04	1.4
	N4-1	Naïve	Eos	Eos counts (10^3/uL)	0.09	10^3/uL	0	0.51
	N4-1	Naïve	Bas	Bas counts (10^3/uL)	0.02	10^3/uL	0	0.12
	N4-1	Naïve	CD3	CD3 T cells counts (10^3/uL)	0.92784	10^3/uL	NA	NA
	N4-1	Naïve	CD4	CD4 T cells counts (10^3/uL)	0.489457	10^3/uL	NA	NA
	N4-1	Naïve	CD8	CD8 T cells counts (10^3/uL)	0.414974	10^3/uL	NA	NA
	N4-1	Naïve	Neu %	Neu %	13.3	%	6.5	50
	N4-1	Naïve	Lym %	Lym %	82.8	%	40	92
	N4-1	Naïve	Mon %	Mon %	2.3	%	0.9	18
	N4-1	Naïve	Eos %	Eos %	1.3	%	0	7.5
	N4-1	Naïve	Bas %	Bas %	0.3	%	0	1.5
	N4-1	Naïve	CD3 %	CD3 %	21.8	%	NA	NA
	N4-1	Naïve	CD4 %	CD4 %	11.5	%	NA	NA
	N4-1	Naïve	CD8 %	CD8 %	9.75	%	NA	NA
	N4-1	Naïve	RBC	RBC counts (10^6/uL)	9.57	10^6/uL	6.5	11.5
	N4-1	Naïve	HGB	HGB (g/dL)	15	g/dL	11	16.5
	N4-1	Naïve	HCT	HCT %	43.5	%	35	55
	N4-1	Naïve	MCV	MCV (fL)	45.5	fL	41	55
	N4-1	Naïve	MCH	MCH (pg)	15.7	pg	13	18
	N4-1	Naïve	MCHC	MCHC (g/dL)	34.5	g/dL	30	36
	N4-1	Naïve	RDW_CV	RDW-CV %	16.2	%	12	19
	N4-1	Naïve	PLT	PLT counts (10^3/uL)	964	10^3/uL	400	1600
	N4-1	Naïve	MPV	MPV (fL)	4.5	fL	4	6.2
	N4-2	Naïve	WBC	WBC counts (10^3/uL)	4.4	10^3/uL	0.8	10.6
	N4-2	Naïve	Neu	Neu counts (10^3/uL)	0.38	10^3/uL	0.23	3.6
	N4-2	Naïve	Lym	Lym counts (10^3/uL)	3.8	10^3/uL	0.6	8.9
	N4-2	Naïve	Mon	Mon counts (10^3/uL)	0.13	10^3/uL	0.04	1.4
	N4-2	Naïve	Eos	Eos counts (10^3/uL)	0.08	10^3/uL	0	0.51
	N4-2	Naïve	Bas	Bas counts (10^3/uL)	0.01	10^3/uL	0	0.12
	N4-2	Naïve	CD3	CD3 T cells counts (10^3/uL)	0.703495	10^3/uL	NA	NA
	N4-2	Naïve	CD4	CD4 T cells counts (10^3/uL)	0.404371	10^3/uL	NA	NA
	N4-2	Naïve	CD8	CD8 T cells counts (10^3/uL)	0.265888	10^3/uL	NA	NA
	N4-2	Naïve	Neu %	Neu %	8.5	%	6.5	50
	N4-2	Naïve	Lym %	Lym %	86.3	%	40	92
	N4-2	Naïve	Mon %	Mon %	3.2	%	0.9	18
	N4-2	Naïve	Eos %	Eos %	1.8	%	0	7.5
	N4-2	Naïve	Bas %	Bas %	0.2	%	0	1.5
	N4-2	Naïve	CD3 %	CD3 %	25.4	%	NA	NA
	N4-2	Naïve	CD4 %	CD4 %	14.6	%	NA	NA
	N4-2	Naïve	CD8 %	CD8 %	9.6	%	NA	NA
	N4-2	Naïve	RBC	RBC counts (10^6/uL)	8.8	10^6/uL	6.5	11.5
	N4-2	Naïve	HGB	HGB (g/dL)	14.6	g/dL	11	16.5
	N4-2	Naïve	HCT	HCT %	42.3	%	35	55
	N4-2	Naïve	MCV	MCV (fL)	48.1	fL	41	55
	N4-2	Naïve	MCH	MCH (pg)	16.6	pg	13	18
	N4-2	Naïve	MCHC	MCHC (g/dL)	34.6	g/dL	30	36
	N4-2	Naïve	RDW_CV	RDW-CV %	13.8	%	12	19
	N4-2	Naïve	PLT	PLT counts (10^3/uL)	817	10^3/uL	400	1600
	N4-2	Naïve	MPV	MPV (fL)	5.4	fL	4	6.2
	N4-3	Naïve	WBC	WBC counts (10^3/uL)	4.86	10^3/uL	0.8	10.6
	N4-3	Naïve	Neu	Neu counts (10^3/uL)	0.58	10^3/uL	0.23	3.6
	N4-3	Naïve	Lym	Lym counts (10^3/uL)	4.02	10^3/uL	0.6	8.9
	N4-3	Naïve	Mon	Mon counts (10^3/uL)	0.11	10^3/uL	0.04	1.4
	N4-3	Naïve	Eos	Eos counts (10^3/uL)	0.07	10^3/uL	0	0.51
	N4-3	Naïve	Bas	Bas counts (10^3/uL)	0.08	10^3/uL	0	0.12
	N4-3	Naïve	CD3	CD3 T cells counts (10^3/uL)	0.79936	10^3/uL	NA	NA
	N4-3	Naïve	CD4	CD4 T cells counts (10^3/uL)	0.445797	10^3/uL	NA	NA
	N4-3	Naïve	CD8	CD8 T cells counts (10^3/uL)	0.31257	10^3/uL	NA	NA
	N4-3	Naïve	Neu %	Neu %	11.9	%	6.5	50
	N4-3	Naïve	Lym %	Lym %	82.6	%	40	92
	N4-3	Naïve	Mon %	Mon %	2.3	%	0.9	18
	N4-3	Naïve	Eos %	Eos %	1.5	%	0	7.5
	N4-3	Naïve	Bas %	Bas %	1.7	%	0	1.5
	N4-3	Naïve	CD3 %	CD3 %	31.2	%	NA	NA
	N4-3	Naïve	CD4 %	CD4 %	17.4	%	NA	NA
	N4-3	Naïve	CD8 %	CD8 %	12.2	%	NA	NA
	N4-3	Naïve	RBC	RBC counts (10^6/uL)	9.2	10^6/uL	6.5	11.5
	N4-3	Naïve	HGB	HGB (g/dL)	15	g/dL	11	16.5
	N4-3	Naïve	HCT	HCT %	42.9	%	35	55
	N4-3	Naïve	MCV	MCV (fL)	46.6	fL	41	55
	N4-3	Naïve	MCH	MCH (pg)	16.3	pg	13	18
	N4-3	Naïve	MCHC	MCHC (g/dL)	34.9	g/dL	30	36
	N4-3	Naïve	RDW_CV	RDW-CV %	13.5	%	12	19
	N4-3	Naïve	PLT	PLT counts (10^3/uL)	1197	10^3/uL	400	1600
	N4-3	Naïve	MPV	MPV (fL)	4.8	fL	4	6.2
	N4-4	Naïve	WBC	WBC counts (10^3/uL)	5.14	10^3/uL	0.8	10.6
	N4-4	Naïve	Neu	Neu counts (10^3/uL)	0.73	10^3/uL	0.23	3.6
	N4-4	Naïve	Lym	Lym counts (10^3/uL)	4.14	10^3/uL	0.6	8.9
	N4-4	Naïve	Mon	Mon counts (10^3/uL)	0.1	10^3/uL	0.04	1.4
	N4-4	Naïve	Eos	Eos counts (10^3/uL)	0.1	10^3/uL	0	0.51
	N4-4	Naïve	Bas	Bas counts (10^3/uL)	0.07	10^3/uL	0	0.12
	N4-4	Naïve	CD3	CD3 T cells counts (10^3/uL)	0.906284	10^3/uL	NA	NA
	N4-4	Naïve	CD4	CD4 T cells counts (10^3/uL)	0.491359	10^3/uL	NA	NA
	N4-4	Naïve	CD8	CD8 T cells counts (10^3/uL)	0.400366	10^3/uL	NA	NA
	N4-4	Naïve	Neu %	Neu %	14.2	%	6.5	50
	N4-4	Naïve	Lym %	Lym %	80.5	%	40	92
	N4-4	Naïve	Mon %	Mon %	1.9	%	0.9	18
	N4-4	Naïve	Eos %	Eos %	2.1	%	0	7.5
	N4-4	Naïve	Bas %	Bas %	1.3	%	0	1.5
	N4-4	Naïve	CD3 %	CD3 %	24.9	%	NA	NA
	N4-4	Naïve	CD4 %	CD4 %	13.5	%	NA	NA
	N4-4	Naïve	CD8 %	CD8 %	11	%	NA	NA
	N4-4	Naïve	RBC	RBC counts (10^6/uL)	10.14	10^6/uL	6.5	11.5
	N4-4	Naïve	HGB	HGB (g/dL)	16.4	g/dL	11	16.5
	N4-4	Naïve	HCT	HCT %	47	%	35	55
	N4-4	Naïve	MCV	MCV (fL)	46.4	fL	41	55
	N4-4	Naïve	MCH	MCH (pg)	16.1	pg	13	18
	N4-4	Naïve	MCHC	MCHC (g/dL)	34.8	g/dL	30	36
	N4-4	Naïve	RDW_CV	RDW-CV %	13	%	12	19
	N4-4	Naïve	PLT	PLT counts (10^3/uL)	649	10^3/uL	400	1600
	N4-4	Naïve	MPV	MPV (fL)	5.4	fL	4	6.2
	N4-5	Naïve	WBC	WBC counts (10^3/uL)	6.8	10^3/uL	0.8	10.6
	N4-5	Naïve	Neu	Neu counts (10^3/uL)	0.81	10^3/uL	0.23	3.6
	N4-5	Naïve	Lym	Lym counts (10^3/uL)	5.66	10^3/uL	0.6	8.9
	N4-5	Naïve	Mon	Mon counts (10^3/uL)	0.18	10^3/uL	0.04	1.4
	N4-5	Naïve	Eos	Eos counts (10^3/uL)	0.09	10^3/uL	0	0.51
	N4-5	Naïve	Bas	Bas counts (10^3/uL)	0.09	10^3/uL	0	0.12
	N4-5	Naïve	CD3	CD3 T cells counts (10^3/uL)	1.19911	10^3/uL	NA	NA
	N4-5	Naïve	CD4	CD4 T cells counts (10^3/uL)	0.608244	10^3/uL	NA	NA
	N4-5	Naïve	CD8	CD8 T cells counts (10^3/uL)	0.556108	10^3/uL	NA	NA
	N4-5	Naïve	Neu %	Neu %	11.9	%	6.5	50
	N4-5	Naïve	Lym %	Lym %	83.3	%	40	92
	N4-5	Naïve	Mon %	Mon %	2.6	%	0.9	18
	N4-5	Naïve	Eos %	Eos %	1.3	%	0	7.5
	N4-5	Naïve	Bas %	Bas %	0.9	%	0	1.5
	N4-5	Naïve	CD3 %	CD3 %	27.6	%	NA	NA
	N4-5	Naïve	CD4 %	CD4 %	14	%	NA	NA
	N4-5	Naïve	CD8 %	CD8 %	12.8	%	NA	NA
	N4-5	Naïve	RBC	RBC counts (10^6/uL)	9.58	10^6/uL	6.5	11.5
	N4-5	Naïve	HGB	HGB (g/dL)	15.2	g/dL	11	16.5
	N4-5	Naïve	HCT	HCT %	44.7	%	35	55
	N4-5	Naïve	MCV	MCV (fL)	46.6	fL	41	55
	N4-5	Naïve	MCH	MCH (pg)	15.9	pg	13	18
	N4-5	Naïve	MCHC	MCHC (g/dL)	34	g/dL	30	36
	N4-5	Naïve	RDW_CV	RDW-CV %	13.2	%	12	19
	N4-5	Naïve	PLT	PLT counts (10^3/uL)	1156	10^3/uL	400	1600
	N4-5	Naïve	MPV	MPV (fL)	4.8	fL	4	6.2
	D3-1	Sequentially infected	WBC	WBC counts (10^3/uL)	20.25	10^3/uL	0.8	10.6
	D3-1	Sequentially infected	Neu	Neu counts (10^3/uL)	1.33	10^3/uL	0.23	3.6
	D3-1	Sequentially infected	Lym	Lym counts (10^3/uL)	18.28	10^3/uL	0.6	8.9
	D3-1	Sequentially infected	Mon	Mon counts (10^3/uL)	0.36	10^3/uL	0.04	1.4
	D3-1	Sequentially infected	Eos	Eos counts (10^3/uL)	0.21	10^3/uL	0	0.51
	D3-1	Sequentially infected	Bas	Bas counts (10^3/uL)	0.07	10^3/uL	0	0.12
	D3-1	Sequentially infected	CD3	CD3 T cells counts (10^3/uL)	2.89735	10^3/uL	NA	NA
	D3-1	Sequentially infected	CD4	CD4 T cells counts (10^3/uL)	1.10983	10^3/uL	NA	NA
	D3-1	Sequentially infected	CD8	CD8 T cells counts (10^3/uL)	1.71877	10^3/uL	NA	NA
	D3-1	Sequentially infected	Neu %	Neu %	6.6	%	6.5	50
	D3-1	Sequentially infected	Lym %	Lym %	90.3	%	40	92
	D3-1	Sequentially infected	Mon %	Mon %	1.8	%	0.9	18
	D3-1	Sequentially infected	Eos %	Eos %	1	%	0	7.5
	D3-1	Sequentially infected	Bas %	Bas %	0.3	%	0	1.5
	D3-1	Sequentially infected	CD3 %	CD3 %	29.5	%	NA	NA
	D3-1	Sequentially infected	CD4 %	CD4 %	11.3	%	NA	NA
	D3-1	Sequentially infected	CD8 %	CD8 %	17.5	%	NA	NA
	D3-1	Sequentially infected	RBC	RBC counts (10^6/uL)	9.77	10^6/uL	6.5	11.5
	D3-1	Sequentially infected	HGB	HGB (g/dL)	14.9	g/dL	11	16.5
	D3-1	Sequentially infected	HCT	HCT %	44.3	%	35	55
	D3-1	Sequentially infected	MCV	MCV (fL)	45.3	fL	41	55
	D3-1	Sequentially infected	MCH	MCH (pg)	15.2	pg	13	18
	D3-1	Sequentially infected	MCHC	MCHC (g/dL)	33.5	g/dL	30	36
	D3-1	Sequentially infected	RDW_CV	RDW-CV %	13.9	%	12	19
	D3-1	Sequentially infected	PLT	PLT counts (10^3/uL)	1298	10^3/uL	400	1600
	D3-1	Sequentially infected	MPV	MPV (fL)	4.9	fL	4	6.2
	D3-2	Sequentially infected	WBC	WBC counts (10^3/uL)	16.28	10^3/uL	0.8	10.6
	D3-2	Sequentially infected	Neu	Neu counts (10^3/uL)	1.18	10^3/uL	0.23	3.6
	D3-2	Sequentially infected	Lym	Lym counts (10^3/uL)	14.59	10^3/uL	0.6	8.9
	D3-2	Sequentially infected	Mon	Mon counts (10^3/uL)	0.25	10^3/uL	0.04	1.4
	D3-2	Sequentially infected	Eos	Eos counts (10^3/uL)	0.16	10^3/uL	0	0.51
	D3-2	Sequentially infected	Bas	Bas counts (10^3/uL)	0.1	10^3/uL	0	0.12
	D3-2	Sequentially infected	CD3	CD3 T cells counts (10^3/uL)	3.01369	10^3/uL	NA	NA
	D3-2	Sequentially infected	CD4	CD4 T cells counts (10^3/uL)	1.03508	10^3/uL	NA	NA
	D3-2	Sequentially infected	CD8	CD8 T cells counts (10^3/uL)	2.14435	10^3/uL	NA	NA
	D3-2	Sequentially infected	Neu %	Neu %	7.2	%	6.5	50
	D3-2	Sequentially infected	Lym %	Lym %	89.6	%	40	92
	D3-2	Sequentially infected	Mon %	Mon %	1.6	%	0.9	18
	D3-2	Sequentially infected	Eos %	Eos %	1	%	0	7.5
	D3-2	Sequentially infected	Bas %	Bas %	0.6	%	0	1.5
	D3-2	Sequentially infected	CD3 %	CD3 %	26	%	NA	NA
	D3-2	Sequentially infected	CD4 %	CD4 %	8.93	%	NA	NA
	D3-2	Sequentially infected	CD8 %	CD8 %	18.5	%	NA	NA
	D3-2	Sequentially infected	RBC	RBC counts (10^6/uL)	9.61	10^6/uL	6.5	11.5
	D3-2	Sequentially infected	HGB	HGB (g/dL)	14.6	g/dL	11	16.5
	D3-2	Sequentially infected	HCT	HCT %	43.8	%	35	55
	D3-2	Sequentially infected	MCV	MCV (fL)	45.5	fL	41	55
	D3-2	Sequentially infected	MCH	MCH (pg)	15.2	pg	13	18
	D3-2	Sequentially infected	MCHC	MCHC (g/dL)	33.3	g/dL	30	36
	D3-2	Sequentially infected	RDW_CV	RDW-CV %	13.9	%	12	19
	D3-2	Sequentially infected	PLT	PLT counts (10^3/uL)	1064	10^3/uL	400	1600
	D3-2	Sequentially infected	MPV	MPV (fL)	5.6	fL	4	6.2
	D3-3	Sequentially infected	WBC	WBC counts (10^3/uL)	15.66	10^3/uL	0.8	10.6
	D3-3	Sequentially infected	Neu	Neu counts (10^3/uL)	1.05	10^3/uL	0.23	3.6
	D3-3	Sequentially infected	Lym	Lym counts (10^3/uL)	14.17	10^3/uL	0.6	8.9
	D3-3	Sequentially infected	Mon	Mon counts (10^3/uL)	0.2	10^3/uL	0.04	1.4
	D3-3	Sequentially infected	Eos	Eos counts (10^3/uL)	0.15	10^3/uL	0	0.51
	D3-3	Sequentially infected	Bas	Bas counts (10^3/uL)	0.09	10^3/uL	0	0.12
	D3-3	Sequentially infected	CD3	CD3 T cells counts (10^3/uL)	2.62527	10^3/uL	NA	NA
	D3-3	Sequentially infected	CD4	CD4 T cells counts (10^3/uL)	1.11978	10^3/uL	NA	NA
	D3-3	Sequentially infected	CD8	CD8 T cells counts (10^3/uL)	1.65479	10^3/uL	NA	NA
	D3-3	Sequentially infected	Neu %	Neu %	6.7	%	6.5	50
	D3-3	Sequentially infected	Lym %	Lym %	90.5	%	40	92
	D3-3	Sequentially infected	Mon %	Mon %	1.2	%	0.9	18
	D3-3	Sequentially infected	Eos %	Eos %	1	%	0	7.5
	D3-3	Sequentially infected	Bas %	Bas %	0.6	%	0	1.5
	D3-3	Sequentially infected	CD3 %	CD3 %	21.1	%	NA	NA
	D3-3	Sequentially infected	CD4 %	CD4 %	9	%	NA	NA
	D3-3	Sequentially infected	CD8 %	CD8 %	13.3	%	NA	NA
	D3-3	Sequentially infected	RBC	RBC counts (10^6/uL)	9.06	10^6/uL	6.5	11.5
	D3-3	Sequentially infected	HGB	HGB (g/dL)	14.3	g/dL	11	16.5
	D3-3	Sequentially infected	HCT	HCT %	42.1	%	35	55
	D3-3	Sequentially infected	MCV	MCV (fL)	46.5	fL	41	55
	D3-3	Sequentially infected	MCH	MCH (pg)	15.8	pg	13	18
	D3-3	Sequentially infected	MCHC	MCHC (g/dL)	33.9	g/dL	30	36
	D3-3	Sequentially infected	RDW_CV	RDW-CV %	14.2	%	12	19
	D3-3	Sequentially infected	PLT	PLT counts (10^3/uL)	1050	10^3/uL	400	1600
	D3-3	Sequentially infected	MPV	MPV (fL)	5.5	fL	4	6.2
	D3-4	Sequentially infected	WBC	WBC counts (10^3/uL)	15.72	10^3/uL	0.8	10.6
	D3-4	Sequentially infected	Neu	Neu counts (10^3/uL)	1.23	10^3/uL	0.23	3.6
	D3-4	Sequentially infected	Lym	Lym counts (10^3/uL)	13.86	10^3/uL	0.6	8.9
	D3-4	Sequentially infected	Mon	Mon counts (10^3/uL)	0.44	10^3/uL	0.04	1.4
	D3-4	Sequentially infected	Eos	Eos counts (10^3/uL)	0.14	10^3/uL	0	0.51
	D3-4	Sequentially infected	Bas	Bas counts (10^3/uL)	0.05	10^3/uL	0	0.12
	D3-4	Sequentially infected	CD3	CD3 T cells counts (10^3/uL)	2.48199	10^3/uL	NA	NA
	D3-4	Sequentially infected	CD4	CD4 T cells counts (10^3/uL)	1.13799	10^3/uL	NA	NA
	D3-4	Sequentially infected	CD8	CD8 T cells counts (10^3/uL)	1.35382	10^3/uL	NA	NA
	D3-4	Sequentially infected	Neu %	Neu %	7.8	%	6.5	50
	D3-4	Sequentially infected	Lym %	Lym %	88.2	%	40	92
	D3-4	Sequentially infected	Mon %	Mon %	2.8	%	0.9	18
	D3-4	Sequentially infected	Eos %	Eos %	0.9	%	0	7.5
	D3-4	Sequentially infected	Bas %	Bas %	0.3	%	0	1.5
	D3-4	Sequentially infected	CD3 %	CD3 %	25.3	%	NA	NA
	D3-4	Sequentially infected	CD4 %	CD4 %	11.6	%	NA	NA
	D3-4	Sequentially infected	CD8 %	CD8 %	13.8	%	NA	NA
	D3-4	Sequentially infected	RBC	RBC counts (10^6/uL)	9.42	10^6/uL	6.5	11.5
	D3-4	Sequentially infected	HGB	HGB (g/dL)	14.6	g/dL	11	16.5
	D3-4	Sequentially infected	HCT	HCT %	42.1	%	35	55
	D3-4	Sequentially infected	MCV	MCV (fL)	44.7	fL	41	55
	D3-4	Sequentially infected	MCH	MCH (pg)	15.5	pg	13	18
	D3-4	Sequentially infected	MCHC	MCHC (g/dL)	34.6	g/dL	30	36
	D3-4	Sequentially infected	RDW_CV	RDW-CV %	14.2	%	12	19
	D3-4	Sequentially infected	PLT	PLT counts (10^3/uL)	1247	10^3/uL	400	1600
	D3-4	Sequentially infected	MPV	MPV (fL)	4.6	fL	4	6.2
	D3-5	Sequentially infected	WBC	WBC counts (10^3/uL)	18.7	10^3/uL	0.8	10.6
	D3-5	Sequentially infected	Neu	Neu counts (10^3/uL)	1.26	10^3/uL	0.23	3.6
	D3-5	Sequentially infected	Lym	Lym counts (10^3/uL)	16.76	10^3/uL	0.6	8.9
	D3-5	Sequentially infected	Mon	Mon counts (10^3/uL)	0.36	10^3/uL	0.04	1.4
	D3-5	Sequentially infected	Eos	Eos counts (10^3/uL)	0.24	10^3/uL	0	0.51
	D3-5	Sequentially infected	Bas	Bas counts (10^3/uL)	0.08	10^3/uL	0	0.12
	D3-5	Sequentially infected	CD3	CD3 T cells counts (10^3/uL)	3.23704	10^3/uL	NA	NA
	D3-5	Sequentially infected	CD4	CD4 T cells counts (10^3/uL)	1.11014	10^3/uL	NA	NA
	D3-5	Sequentially infected	CD8	CD8 T cells counts (10^3/uL)	2.26178	10^3/uL	NA	NA
	D3-5	Sequentially infected	Neu %	Neu %	6.8	%	6.5	50
	D3-5	Sequentially infected	Lym %	Lym %	89.6	%	40	92
	D3-5	Sequentially infected	Mon %	Mon %	1.9	%	0.9	18
	D3-5	Sequentially infected	Eos %	Eos %	1.3	%	0	7.5
	D3-5	Sequentially infected	Bas %	Bas %	0.4	%	0	1.5
	D3-5	Sequentially infected	CD3 %	CD3 %	31.2	%	NA	NA
	D3-5	Sequentially infected	CD4 %	CD4 %	10.7	%	NA	NA
	D3-5	Sequentially infected	CD8 %	CD8 %	21.8	%	NA	NA
	D3-5	Sequentially infected	RBC	RBC counts (10^6/uL)	9.37	10^6/uL	6.5	11.5
	D3-5	Sequentially infected	HGB	HGB (g/dL)	14.5	g/dL	11	16.5
	D3-5	Sequentially infected	HCT	HCT %	41.9	%	35	55
	D3-5	Sequentially infected	MCV	MCV (fL)	44.7	fL	41	55
	D3-5	Sequentially infected	MCH	MCH (pg)	15.5	pg	13	18
	D3-5	Sequentially infected	MCHC	MCHC (g/dL)	34.6	g/dL	30	36
	D3-5	Sequentially infected	RDW_CV	RDW-CV %	13.9	%	12	19
	D3-5	Sequentially infected	PLT	PLT counts (10^3/uL)	1189	10^3/uL	400	1600
	D3-5	Sequentially infected	MPV	MPV (fL)	4.9	fL	4	6.2
	D3-6	Sequentially infected	WBC	WBC counts (10^3/uL)	12.11	10^3/uL	0.8	10.6
	D3-6	Sequentially infected	Neu	Neu counts (10^3/uL)	0.62	10^3/uL	0.23	3.6
	D3-6	Sequentially infected	Lym	Lym counts (10^3/uL)	11.1	10^3/uL	0.6	8.9
	D3-6	Sequentially infected	Mon	Mon counts (10^3/uL)	0.27	10^3/uL	0.04	1.4
	D3-6	Sequentially infected	Eos	Eos counts (10^3/uL)	0.09	10^3/uL	0	0.51
	D3-6	Sequentially infected	Bas	Bas counts (10^3/uL)	0.03	10^3/uL	0	0.12
	D3-6	Sequentially infected	CD3	CD3 T cells counts (10^3/uL)	2.24416	10^3/uL	NA	NA
	D3-6	Sequentially infected	CD4	CD4 T cells counts (10^3/uL)	1.00414	10^3/uL	NA	NA
	D3-6	Sequentially infected	CD8	CD8 T cells counts (10^3/uL)	1.16589	10^3/uL	NA	NA
	D3-6	Sequentially infected	Neu %	Neu %	5.1	%	6.5	50
	D3-6	Sequentially infected	Lym %	Lym %	91.6	%	40	92
	D3-6	Sequentially infected	Mon %	Mon %	2.2	%	0.9	18
	D3-6	Sequentially infected	Eos %	Eos %	0.8	%	0	7.5
	D3-6	Sequentially infected	Bas %	Bas %	0.3	%	0	1.5
	D3-6	Sequentially infected	CD3 %	CD3 %	33.3	%	NA	NA
	D3-6	Sequentially infected	CD4 %	CD4 %	14.9	%	NA	NA
	D3-6	Sequentially infected	CD8 %	CD8 %	17.3	%	NA	NA
	D3-6	Sequentially infected	RBC	RBC counts (10^6/uL)	9.78	10^6/uL	6.5	11.5
	D3-6	Sequentially infected	HGB	HGB (g/dL)	15.7	g/dL	11	16.5
	D3-6	Sequentially infected	HCT	HCT %	44.9	%	35	55
	D3-6	Sequentially infected	MCV	MCV (fL)	45.9	fL	41	55
	D3-6	Sequentially infected	MCH	MCH (pg)	16	pg	13	18
	D3-6	Sequentially infected	MCHC	MCHC (g/dL)	34.9	g/dL	30	36
	D3-6	Sequentially infected	RDW_CV	RDW-CV %	14	%	12	19
	D3-6	Sequentially infected	PLT	PLT counts (10^3/uL)	1015	10^3/uL	400	1600
	D3-6	Sequentially infected	MPV	MPV (fL)	4.9	fL	4	6.2
	D3-7	Sequentially infected	WBC	WBC counts (10^3/uL)	11.46	10^3/uL	0.8	10.6
	D3-7	Sequentially infected	Neu	Neu counts (10^3/uL)	0.62	10^3/uL	0.23	3.6
	D3-7	Sequentially infected	Lym	Lym counts (10^3/uL)	10.42	10^3/uL	0.6	8.9
	D3-7	Sequentially infected	Mon	Mon counts (10^3/uL)	0.2	10^3/uL	0.04	1.4
	D3-7	Sequentially infected	Eos	Eos counts (10^3/uL)	0.16	10^3/uL	0	0.51
	D3-7	Sequentially infected	Bas	Bas counts (10^3/uL)	0.06	10^3/uL	0	0.12
	D3-7	Sequentially infected	CD3	CD3 T cells counts (10^3/uL)	2.19703	10^3/uL	NA	NA
	D3-7	Sequentially infected	CD4	CD4 T cells counts (10^3/uL)	1.11159	10^3/uL	NA	NA
	D3-7	Sequentially infected	CD8	CD8 T cells counts (10^3/uL)	1.0462	10^3/uL	NA	NA
	D3-7	Sequentially infected	Neu %	Neu %	5.5	%	6.5	50
	D3-7	Sequentially infected	Lym %	Lym %	91	%	40	92
	D3-7	Sequentially infected	Mon %	Mon %	1.6	%	0.9	18
	D3-7	Sequentially infected	Eos %	Eos %	1.4	%	0	7.5
	D3-7	Sequentially infected	Bas %	Bas %	0.5	%	0	1.5
	D3-7	Sequentially infected	CD3 %	CD3 %	33.6	%	NA	NA
	D3-7	Sequentially infected	CD4 %	CD4 %	17	%	NA	NA
	D3-7	Sequentially infected	CD8 %	CD8 %	16	%	NA	NA
	D3-7	Sequentially infected	RBC	RBC counts (10^6/uL)	9.32	10^6/uL	6.5	11.5
	D3-7	Sequentially infected	HGB	HGB (g/dL)	14.7	g/dL	11	16.5
	D3-7	Sequentially infected	HCT	HCT %	43.1	%	35	55
	D3-7	Sequentially infected	MCV	MCV (fL)	46.3	fL	41	55
	D3-7	Sequentially infected	MCH	MCH (pg)	15.8	pg	13	18
	D3-7	Sequentially infected	MCHC	MCHC (g/dL)	34.2	g/dL	30	36
	D3-7	Sequentially infected	RDW_CV	RDW-CV %	14.9	%	12	19
	D3-7	Sequentially infected	PLT	PLT counts (10^3/uL)	995	10^3/uL	400	1600
	D3-7	Sequentially infected	MPV	MPV (fL)	4.8	fL	4	6.2
	D4-1	Sequentially infected	WBC	WBC counts (10^3/uL)	11.62	10^3/uL	0.8	10.6
	D4-1	Sequentially infected	Neu	Neu counts (10^3/uL)	1.24	10^3/uL	0.23	3.6
	D4-1	Sequentially infected	Lym	Lym counts (10^3/uL)	9.88	10^3/uL	0.6	8.9
	D4-1	Sequentially infected	Mon	Mon counts (10^3/uL)	0.29	10^3/uL	0.04	1.4
	D4-1	Sequentially infected	Eos	Eos counts (10^3/uL)	0.16	10^3/uL	0	0.51
	D4-1	Sequentially infected	Bas	Bas counts (10^3/uL)	0.05	10^3/uL	0	0.12
	D4-1	Sequentially infected	CD3	CD3 T cells counts (10^3/uL)	2.0727	10^3/uL	NA	NA
	D4-1	Sequentially infected	CD4	CD4 T cells counts (10^3/uL)	0.545837	10^3/uL	NA	NA
	D4-1	Sequentially infected	CD8	CD8 T cells counts (10^3/uL)	1.65981	10^3/uL	NA	NA
	D4-1	Sequentially infected	Neu %	Neu %	10.7	%	6.5	50
	D4-1	Sequentially infected	Lym %	Lym %	85	%	40	92
	D4-1	Sequentially infected	Mon %	Mon %	2.5	%	0.9	18
	D4-1	Sequentially infected	Eos %	Eos %	1.4	%	0	7.5
	D4-1	Sequentially infected	Bas %	Bas %	0.4	%	0	1.5
	D4-1	Sequentially infected	CD3 %	CD3 %	25.1	%	NA	NA
	D4-1	Sequentially infected	CD4 %	CD4 %	6.61	%	NA	NA
	D4-1	Sequentially infected	CD8 %	CD8 %	20.1	%	NA	NA
	D4-1	Sequentially infected	RBC	RBC counts (10^6/uL)	9.09	10^6/uL	6.5	11.5
	D4-1	Sequentially infected	HGB	HGB (g/dL)	13.7	g/dL	11	16.5
	D4-1	Sequentially infected	HCT	HCT %	39.7	%	35	55
	D4-1	Sequentially infected	MCV	MCV (fL)	43.7	fL	41	55
	D4-1	Sequentially infected	MCH	MCH (pg)	15.1	pg	13	18
	D4-1	Sequentially infected	MCHC	MCHC (g/dL)	34.6	g/dL	30	36
	D4-1	Sequentially infected	RDW_CV	RDW-CV %	15	%	12	19
	D4-1	Sequentially infected	PLT	PLT counts (10^3/uL)	1317	10^3/uL	400	1600
	D4-1	Sequentially infected	MPV	MPV (fL)	4.8	fL	4	6.2
	D4-2	Sequentially infected	WBC	WBC counts (10^3/uL)	8.46	10^3/uL	0.8	10.6
	D4-2	Sequentially infected	Neu	Neu counts (10^3/uL)	1.07	10^3/uL	0.23	3.6
	D4-2	Sequentially infected	Lym	Lym counts (10^3/uL)	6.99	10^3/uL	0.6	8.9
	D4-2	Sequentially infected	Mon	Mon counts (10^3/uL)	0.2	10^3/uL	0.04	1.4
	D4-2	Sequentially infected	Eos	Eos counts (10^3/uL)	0.1	10^3/uL	0	0.51
	D4-2	Sequentially infected	Bas	Bas counts (10^3/uL)	0.1	10^3/uL	0	0.12
	D4-2	Sequentially infected	CD3	CD3 T cells counts (10^3/uL)	0.915166	10^3/uL	NA	NA
	D4-2	Sequentially infected	CD4	CD4 T cells counts (10^3/uL)	0.474009	10^3/uL	NA	NA
	D4-2	Sequentially infected	CD8	CD8 T cells counts (10^3/uL)	0.434117	10^3/uL	NA	NA
	D4-2	Sequentially infected	Neu %	Neu %	12.7	%	6.5	50
	D4-2	Sequentially infected	Lym %	Lym %	82.6	%	40	92
	D4-2	Sequentially infected	Mon %	Mon %	2.3	%	0.9	18
	D4-2	Sequentially infected	Eos %	Eos %	1.2	%	0	7.5
	D4-2	Sequentially infected	Bas %	Bas %	1.2	%	0	1.5
	D4-2	Sequentially infected	CD3 %	CD3 %	19.5	%	NA	NA
	D4-2	Sequentially infected	CD4 %	CD4 %	10.1	%	NA	NA
	D4-2	Sequentially infected	CD8 %	CD8 %	9.25	%	NA	NA
	D4-2	Sequentially infected	RBC	RBC counts (10^6/uL)	9.59	10^6/uL	6.5	11.5
	D4-2	Sequentially infected	HGB	HGB (g/dL)	14.7	g/dL	11	16.5
	D4-2	Sequentially infected	HCT	HCT %	42.7	%	35	55
	D4-2	Sequentially infected	MCV	MCV (fL)	44.5	fL	41	55
	D4-2	Sequentially infected	MCH	MCH (pg)	15.3	pg	13	18
	D4-2	Sequentially infected	MCHC	MCHC (g/dL)	34.4	g/dL	30	36
	D4-2	Sequentially infected	RDW_CV	RDW-CV %	16	%	12	19
	D4-2	Sequentially infected	PLT	PLT counts (10^3/uL)	1067	10^3/uL	400	1600
	D4-2	Sequentially infected	MPV	MPV (fL)	5.3	fL	4	6.2
	D4-3	Sequentially infected	WBC	WBC counts (10^3/uL)	6.51	10^3/uL	0.8	10.6
	D4-3	Sequentially infected	Neu	Neu counts (10^3/uL)	1.87	10^3/uL	0.23	3.6
	D4-3	Sequentially infected	Lym	Lym counts (10^3/uL)	4.05	10^3/uL	0.6	8.9
	D4-3	Sequentially infected	Mon	Mon counts (10^3/uL)	0.32	10^3/uL	0.04	1.4
	D4-3	Sequentially infected	Eos	Eos counts (10^3/uL)	0.16	10^3/uL	0	0.51
	D4-3	Sequentially infected	Bas	Bas counts (10^3/uL)	0.11	10^3/uL	0	0.12
	D4-3	Sequentially infected	CD3	CD3 T cells counts (10^3/uL)	0.448818	10^3/uL	NA	NA
	D4-3	Sequentially infected	CD4	CD4 T cells counts (10^3/uL)	0.196524	10^3/uL	NA	NA
	D4-3	Sequentially infected	CD8	CD8 T cells counts (10^3/uL)	0.220425	10^3/uL	NA	NA
	D4-3	Sequentially infected	Neu %	Neu %	28.6	%	6.5	50
	D4-3	Sequentially infected	Lym %	Lym %	62.1	%	40	92
	D4-3	Sequentially infected	Mon %	Mon %	5	%	0.9	18
	D4-3	Sequentially infected	Eos %	Eos %	2.6	%	0	7.5
	D4-3	Sequentially infected	Bas %	Bas %	1.7	%	0	1.5
	D4-3	Sequentially infected	CD3 %	CD3 %	16.9	%	NA	NA
	D4-3	Sequentially infected	CD4 %	CD4 %	7.4	%	NA	NA
	D4-3	Sequentially infected	CD8 %	CD8 %	8.3	%	NA	NA
	D4-3	Sequentially infected	RBC	RBC counts (10^6/uL)	9.41	10^6/uL	6.5	11.5
	D4-3	Sequentially infected	HGB	HGB (g/dL)	14.3	g/dL	11	16.5
	D4-3	Sequentially infected	HCT	HCT %	42.1	%	35	55
	D4-3	Sequentially infected	MCV	MCV (fL)	44.8	fL	41	55
	D4-3	Sequentially infected	MCH	MCH (pg)	15.2	pg	13	18
	D4-3	Sequentially infected	MCHC	MCHC (g/dL)	33.9	g/dL	30	36
	D4-3	Sequentially infected	RDW_CV	RDW-CV %	14.7	%	12	19
	D4-3	Sequentially infected	PLT	PLT counts (10^3/uL)	333	10^3/uL	400	1600
	D4-3	Sequentially infected	MPV	MPV (fL)	5.6	fL	4	6.2
	D4-4	Sequentially infected	WBC	WBC counts (10^3/uL)	4.94	10^3/uL	0.8	10.6
	D4-4	Sequentially infected	Neu	Neu counts (10^3/uL)	0.76	10^3/uL	0.23	3.6
	D4-4	Sequentially infected	Lym	Lym counts (10^3/uL)	3.87	10^3/uL	0.6	8.9
	D4-4	Sequentially infected	Mon	Mon counts (10^3/uL)	0.13	10^3/uL	0.04	1.4
	D4-4	Sequentially infected	Eos	Eos counts (10^3/uL)	0.13	10^3/uL	0	0.51
	D4-4	Sequentially infected	Bas	Bas counts (10^3/uL)	0.05	10^3/uL	0	0.12
	D4-4	Sequentially infected	CD3	CD3 T cells counts (10^3/uL)	0.396939	10^3/uL	NA	NA
	D4-4	Sequentially infected	CD4	CD4 T cells counts (10^3/uL)	0.170166	10^3/uL	NA	NA
	D4-4	Sequentially infected	CD8	CD8 T cells counts (10^3/uL)	0.234367	10^3/uL	NA	NA
	D4-4	Sequentially infected	Neu %	Neu %	15.4	%	6.5	50
	D4-4	Sequentially infected	Lym %	Lym %	78.2	%	40	92
	D4-4	Sequentially infected	Mon %	Mon %	2.7	%	0.9	18
	D4-4	Sequentially infected	Eos %	Eos %	2.6	%	0	7.5
	D4-4	Sequentially infected	Bas %	Bas %	1.1	%	0	1.5
	D4-4	Sequentially infected	CD3 %	CD3 %	11.5	%	NA	NA
	D4-4	Sequentially infected	CD4 %	CD4 %	4.93	%	NA	NA
	D4-4	Sequentially infected	CD8 %	CD8 %	6.79	%	NA	NA
	D4-4	Sequentially infected	RBC	RBC counts (10^6/uL)	10.06	10^6/uL	6.5	11.5
	D4-4	Sequentially infected	HGB	HGB (g/dL)	15.9	g/dL	11	16.5
	D4-4	Sequentially infected	HCT	HCT %	45.6	%	35	55
	D4-4	Sequentially infected	MCV	MCV (fL)	45.3	fL	41	55
	D4-4	Sequentially infected	MCH	MCH (pg)	15.8	pg	13	18
	D4-4	Sequentially infected	MCHC	MCHC (g/dL)	35	g/dL	30	36
	D4-4	Sequentially infected	RDW_CV	RDW-CV %	14.8	%	12	19
	D4-4	Sequentially infected	PLT	PLT counts (10^3/uL)	626	10^3/uL	400	1600
	D4-4	Sequentially infected	MPV	MPV (fL)	5.5	fL	4	6.2
	D4-5	Sequentially infected	WBC	WBC counts (10^3/uL)	11.9	10^3/uL	0.8	10.6
	D4-5	Sequentially infected	Neu	Neu counts (10^3/uL)	1.36	10^3/uL	0.23	3.6
	D4-5	Sequentially infected	Lym	Lym counts (10^3/uL)	10.11	10^3/uL	0.6	8.9
	D4-5	Sequentially infected	Mon	Mon counts (10^3/uL)	0.3	10^3/uL	0.04	1.4
	D4-5	Sequentially infected	Eos	Eos counts (10^3/uL)	0.1	10^3/uL	0	0.51
	D4-5	Sequentially infected	Bas	Bas counts (10^3/uL)	0.03	10^3/uL	0	0.12
	D4-5	Sequentially infected	CD3	CD3 T cells counts (10^3/uL)	1.55063	10^3/uL	NA	NA
	D4-5	Sequentially infected	CD4	CD4 T cells counts (10^3/uL)	0.841145	10^3/uL	NA	NA
	D4-5	Sequentially infected	CD8	CD8 T cells counts (10^3/uL)	0.620984	10^3/uL	NA	NA
	D4-5	Sequentially infected	Neu %	Neu %	11.4	%	6.5	50
	D4-5	Sequentially infected	Lym %	Lym %	84.9	%	40	92
	D4-5	Sequentially infected	Mon %	Mon %	2.5	%	0.9	18
	D4-5	Sequentially infected	Eos %	Eos %	0.9	%	0	7.5
	D4-5	Sequentially infected	Bas %	Bas %	0.3	%	0	1.5
	D4-5	Sequentially infected	CD3 %	CD3 %	21.2	%	NA	NA
	D4-5	Sequentially infected	CD4 %	CD4 %	11.5	%	NA	NA
	D4-5	Sequentially infected	CD8 %	CD8 %	8.49	%	NA	NA
	D4-5	Sequentially infected	RBC	RBC counts (10^6/uL)	8.78	10^6/uL	6.5	11.5
	D4-5	Sequentially infected	HGB	HGB (g/dL)	14	g/dL	11	16.5
	D4-5	Sequentially infected	HCT	HCT %	40.5	%	35	55
	D4-5	Sequentially infected	MCV	MCV (fL)	46.2	fL	41	55
	D4-5	Sequentially infected	MCH	MCH (pg)	16	pg	13	18
	D4-5	Sequentially infected	MCHC	MCHC (g/dL)	34.6	g/dL	30	36
	D4-5	Sequentially infected	RDW_CV	RDW-CV %	16.5	%	12	19
	D4-5	Sequentially infected	PLT	PLT counts (10^3/uL)	789	10^3/uL	400	1600
	D4-5	Sequentially infected	MPV	MPV (fL)	4.9	fL	4	6.2
	D4-6	Sequentially infected	WBC	WBC counts (10^3/uL)	8.21	10^3/uL	0.8	10.6
	D4-6	Sequentially infected	Neu	Neu counts (10^3/uL)	1.2	10^3/uL	0.23	3.6
	D4-6	Sequentially infected	Lym	Lym counts (10^3/uL)	6.39	10^3/uL	0.6	8.9
	D4-6	Sequentially infected	Mon	Mon counts (10^3/uL)	0.4	10^3/uL	0.04	1.4
	D4-6	Sequentially infected	Eos	Eos counts (10^3/uL)	0.13	10^3/uL	0	0.51
	D4-6	Sequentially infected	Bas	Bas counts (10^3/uL)	0.09	10^3/uL	0	0.12
	D4-6	Sequentially infected	CD3	CD3 T cells counts (10^3/uL)	0.995535	10^3/uL	NA	NA
	D4-6	Sequentially infected	CD4	CD4 T cells counts (10^3/uL)	0.40872	10^3/uL	NA	NA
	D4-6	Sequentially infected	CD8	CD8 T cells counts (10^3/uL)	0.580312	10^3/uL	NA	NA
	D4-6	Sequentially infected	Neu %	Neu %	14.5	%	6.5	50
	D4-6	Sequentially infected	Lym %	Lym %	77.8	%	40	92
	D4-6	Sequentially infected	Mon %	Mon %	4.9	%	0.9	18
	D4-6	Sequentially infected	Eos %	Eos %	1.7	%	0	7.5
	D4-6	Sequentially infected	Bas %	Bas %	1.1	%	0	1.5
	D4-6	Sequentially infected	CD3 %	CD3 %	19.9	%	NA	NA
	D4-6	Sequentially infected	CD4 %	CD4 %	8.17	%	NA	NA
	D4-6	Sequentially infected	CD8 %	CD8 %	11.6	%	NA	NA
	D4-6	Sequentially infected	RBC	RBC counts (10^6/uL)	9.59	10^6/uL	6.5	11.5
	D4-6	Sequentially infected	HGB	HGB (g/dL)	14.6	g/dL	11	16.5
	D4-6	Sequentially infected	HCT	HCT %	42.5	%	35	55
	D4-6	Sequentially infected	MCV	MCV (fL)	44.3	fL	41	55
	D4-6	Sequentially infected	MCH	MCH (pg)	15.2	pg	13	18
	D4-6	Sequentially infected	MCHC	MCHC (g/dL)	34.3	g/dL	30	36
	D4-6	Sequentially infected	RDW_CV	RDW-CV %	15.9	%	12	19
	D4-6	Sequentially infected	PLT	PLT counts (10^3/uL)	885	10^3/uL	400	1600
	D4-6	Sequentially infected	MPV	MPV (fL)	5.1	fL	4	6.2
	D4-7	Sequentially infected	WBC	WBC counts (10^3/uL)	8.85	10^3/uL	0.8	10.6
	D4-7	Sequentially infected	Neu	Neu counts (10^3/uL)	1.14	10^3/uL	0.23	3.6
	D4-7	Sequentially infected	Lym	Lym counts (10^3/uL)	7.17	10^3/uL	0.6	8.9
	D4-7	Sequentially infected	Mon	Mon counts (10^3/uL)	0.3	10^3/uL	0.04	1.4
	D4-7	Sequentially infected	Eos	Eos counts (10^3/uL)	0.14	10^3/uL	0	0.51
	D4-7	Sequentially infected	Bas	Bas counts (10^3/uL)	0.1	10^3/uL	0	0.12
	D4-7	Sequentially infected	CD3	CD3 T cells counts (10^3/uL)	1.07218	10^3/uL	NA	NA
	D4-7	Sequentially infected	CD4	CD4 T cells counts (10^3/uL)	0.64539	10^3/uL	NA	NA
	D4-7	Sequentially infected	CD8	CD8 T cells counts (10^3/uL)	0.403889	10^3/uL	NA	NA
	D4-7	Sequentially infected	Neu %	Neu %	12.8	%	6.5	50
	D4-7	Sequentially infected	Lym %	Lym %	81	%	40	92
	D4-7	Sequentially infected	Mon %	Mon %	3.4	%	0.9	18
	D4-7	Sequentially infected	Eos %	Eos %	1.7	%	0	7.5
	D4-7	Sequentially infected	Bas %	Bas %	1.1	%	0	1.5
	D4-7	Sequentially infected	CD3 %	CD3 %	20.6	%	NA	NA
	D4-7	Sequentially infected	CD4 %	CD4 %	12.4	%	NA	NA
	D4-7	Sequentially infected	CD8 %	CD8 %	7.76	%	NA	NA
	D4-7	Sequentially infected	RBC	RBC counts (10^6/uL)	9.26	10^6/uL	6.5	11.5
	D4-7	Sequentially infected	HGB	HGB (g/dL)	14.9	g/dL	11	16.5
	D4-7	Sequentially infected	HCT	HCT %	43.6	%	35	55
	D4-7	Sequentially infected	MCV	MCV (fL)	47.1	fL	41	55
	D4-7	Sequentially infected	MCH	MCH (pg)	16.1	pg	13	18
	D4-7	Sequentially infected	MCHC	MCHC (g/dL)	34.2	g/dL	30	36
	D4-7	Sequentially infected	RDW_CV	RDW-CV %	15.9	%	12	19
	D4-7	Sequentially infected	PLT	PLT counts (10^3/uL)	1099	10^3/uL	400	1600
	D4-7	Sequentially infected	MPV	MPV (fL)	5.2	fL	4	6.2

## Sheet: Fig1C
	Sample_ID	Group	WBC	Neu	Lym	Mon	Eos	Bas	RBC	PLT
	D2-1	Sequentially infected	13.66	2.44	9.98	0.94	0.22	0.08	8.86	429
	D2-2	Sequentially infected	22.8	1.91	19.99	0.65	0.21	0.04	10.32	1243
	D2-3	Sequentially infected	28.14	2.85	24.01	0.96	0.19	0.13	9.94	99
	D2-4	Sequentially infected	17.22	2.19	13.79	0.88	0.21	0.15	10.51	789
	D2-5	Sequentially infected	15.58	2.24	12.48	0.66	0.11	0.09	9.68	1080
	D2-6	Sequentially infected	24.85	1.27	22.64	0.51	0.27	0.16	10.13	943
	D3-1	Sequentially infected	20.25	1.33	18.28	0.36	0.21	0.07	9.77	1298
	D3-2	Sequentially infected	16.28	1.18	14.59	0.25	0.16	0.1	9.61	1064
	D3-3	Sequentially infected	15.66	1.05	14.17	0.2	0.15	0.09	9.06	1050
	D3-4	Sequentially infected	15.72	1.23	13.86	0.44	0.14	0.05	9.42	1247
	D3-5	Sequentially infected	18.7	1.26	16.76	0.36	0.24	0.08	9.37	1189
	D3-6	Sequentially infected	12.11	0.62	11.1	0.27	0.09	0.03	9.78	1015
	D3-7	Sequentially infected	11.46	0.62	10.42	0.2	0.16	0.06	9.32	995
	D4-1	Sequentially infected	11.62	1.24	9.88	0.29	0.16	0.05	9.09	1317
	D4-2	Sequentially infected	8.46	1.07	6.99	0.2	0.1	0.1	9.59	1067
	D4-3	Sequentially infected	6.51	1.87	4.05	0.32	0.16	0.11	9.41	333
	D4-4	Sequentially infected	4.94	0.76	3.87	0.13	0.13	0.05	10.06	626
	D4-5	Sequentially infected	11.9	1.36	10.11	0.3	0.1	0.03	8.78	789
	D4-6	Sequentially infected	8.21	1.2	6.39	0.4	0.13	0.09	9.59	885
	D4-7	Sequentially infected	8.85	1.14	7.17	0.3	0.14	0.1	9.26	1099
	N2-1	Naïve	6	0.69	5.08	0.09	0.1	0.04	8.93	633
	N2-2	Naïve	8.67	1.15	7.19	0.23	0.04	0.06	10.03	1008
	N2-3	Naïve	10.38	1.56	8.29	0.28	0.04	0.21	9.99	922
	N2-4	Naïve	6.38	0.64	5.45	0.15	0.09	0.05	8.42	526
	N2-5	Naïve	10.17	1.27	8.53	0.24	0.08	0.05	9.53	1208
	N2-6	Naïve	7.62	0.87	6.43	0.17	0.09	0.06	9.6	1170
	N3-1	Naïve	10.36	1.13	8.88	0.27	0.07	0.01	9.7	1359
	N3-2	Naïve	3.41	0.42	2.81	0.05	0.08	0.05	5.25	156
	N3-3	Naïve	7.35	0.93	6.05	0.24	0.07	0.06	9.87	1402
	N3-4	Naïve	6.06	0.95	4.88	0.15	0.04	0.04	10.59	1259
	N3-5	Naïve	5.79	0.63	4.99	0.1	0.05	0.02	8.83	1135
	N4-1	Naïve	6.96	0.93	5.77	0.15	0.09	0.02	9.57	964
	N4-2	Naïve	4.4	0.38	3.8	0.13	0.08	0.01	8.8	817
	N4-3	Naïve	4.86	0.58	4.02	0.11	0.07	0.08	9.2	1197
	N4-4	Naïve	5.14	0.73	4.14	0.1	0.1	0.07	10.14	649
	N4-5	Naïve	6.8	0.81	5.66	0.18	0.09	0.09	9.58	1156

## Sheet: Fig1D
	Post Normalized
	Group	IL.4	IL.5	IL.6	IL.12p70	IFNg	TNFa
	Naïve	0	0.258041	0.206157	0.17228	0.0390889	0.0830801
	Sequentially infected	0	0.399608	0.493169	0.607317	0.876357	1.02619
	2
	Showing 1 to 2 of 2 entries, 7 total columns
	Group	SampleID	IL-4	IL-5	IL-6	IFNg	IL-12p70	TNFa
	Naïve	Mock1-1	1.07	0.660358	0.398167	0.07	0.21	0.52
	Naïve	Mock1-2	1.07	0.19	0.293775	0.07	0.21	0.52
	Naïve	Mock2-1	1.07	7.50238	2.14938	0.07	0.21	0.52
	Naïve	Mock2-2	1.07	12.419	34.8288	0.07	0.21	0.52
	Naïve	Mock2-3	1.07	6.27019	7.26465	0.07	0.21	0.52
	Naïve	Mock2-4	1.07	2.5618	1.6886	0.07	0.21	0.52
	Naïve	Mock2-5	1.07	7.33146	19.0439	0.07	0.623276	1.31436
	Naïve	Mock2-6	1.07	8.8493	8.99659	0.07	0.21	0.52
	Naïve	Mock3-1	1.07	1.49193	0.22	0.07	0.21	0.52
	Naïve	Mock3-2	1.07	0.719247	0.22	0.07	0.21	0.52
	Naïve	Mock3-3	1.07	0.568388	0.416225	0.07	0.21	0.52
	Naïve	Mock3-4	1.07	0.754203	0.22	0.07	0.21	0.52
	Naïve	Mock3-5	1.07	6.79595	0.293775	0.07	0.461448	0.52
	Naïve	Mock4-1	1.07	0.96325	0.293775	0.07	0.21	0.52
	Naïve	Mock4-2	1.07	0.933703	0.22	0.07	0.21	0.52
	Naïve	Mock4-3	1.07	0.874814	0.22	0.07	0.21	0.52
	Sequentially infected	Dirty1-1	1.07	2.71878	1.95723	3.74992	0.53926	11.6087
	Sequentially infected	Dirty1-2	1.07	85.597	4.10725	3.80043	0.522013	11.6734
	Sequentially infected	Dirty1-3	1.07	4.71552	1.42393	0.368953	0.270439	5.24727
	Sequentially infected	Dirty1-4	1.07	0.992593	0.728799	0.07	3.49235	5.4438
	Sequentially infected	Dirty1-5	1.07	2.1014	0.257707	0.264214	0.21	3.7569
	Sequentially infected	Dirty2-1	1.07	4.14998	125.311	1.02574	0.21	6.18312
	Sequentially infected	Dirty2-2	1.07	1.53281	5.9129	0.613203	0.648006	6.06141
	Sequentially infected	Dirty2-3	1.07	0.842246	2.981	0.07	0.547173	2.55181
	Sequentially infected	Dirty2-4	1.07	1.30919	1.01232	0.890744	0.377854	5.2071
	Sequentially infected	Dirty2-5	1.07	4.74537	41.2282	1.51614	0.697948	5.12874
	Sequentially infected	Dirty2-6	1.07	5.37927	18.1478	0.633638	0.505793	6.22249
	Sequentially infected	Dirty2-7	1.07	4.91655	37.512	5.80389	1.09614	23.0367
	Sequentially infected	Dirty3-1	1.07	0.507552	1.00867	0.485973	0.21	8.78236
	Sequentially infected	Dirty3-2	1.07	1.27956	0.7233	0.614713	0.463488	0.52
	Sequentially infected	Dirty3-3	1.07	2.10784	0.22	0.954373	0.273397	4.07625
	Sequentially infected	Dirty3-4	1.07	2.90166	0.434283	1.25209	0.21	8.33855
	Sequentially infected	Dirty3-5	1.07	2.3749	3.47205	1.48294	8.02273	8.63712
	Sequentially infected	Dirty3-6	1.07	0.962857	0.22	0.358807	0.639632	2.83407
	Sequentially infected	Dirty4-1	1.07	1.07885	2.3472	2.81336	0.333584	1.2197
	Sequentially infected	Dirty4-2	1.07	1.50341	5.9129	0.141075	0.21	2.04618
	Sequentially infected	Dirty4-3	1.07	2.161	5.91564	5.80389	0.539573	15.279
	Sequentially infected	Dirty4-4	1.07	0.750938	9.94408	2.02377	0.49729	8.55614
	Sequentially infected	Dirty4-5	1.07	0.598396	2.34319	0.404256	0.21	1.62624
	Sequentially infected	Dirty4-7	1.07	1.56029	2.34319	2.52281	0.555185	14.8306

## Sheet: Fig1E
	Group	SampleID	IL.6	IFNg	IL.12p70	TNFa
	Naïve	Mock1-1	0.398167	0.07	0.21	0.52
	Naïve	Mock1-2	0.293774	0.07	0.21	0.52
	Naïve	Mock2-1	2.14938	0.07	0.21	0.52
	Naïve	Mock2-2	34.8288	0.07	0.21	0.52
	Naïve	Mock2-3	7.26465	0.07	0.21	0.52
	Naïve	Mock2-4	1.6886	0.07	0.21	0.52
	Naïve	Mock2-5	19.0439	0.07	0.623276	1.31436
	Naïve	Mock2-6	8.99659	0.07	0.21	0.52
	Naïve	Mock3-1	0.22	0.07	0.21	0.52
	Naïve	Mock3-2	0.22	0.07	0.21	0.52
	Naïve	Mock3-3	0.416225	0.07	0.21	0.52
	Naïve	Mock3-4	0.22	0.07	0.21	0.52
	Naïve	Mock3-5	0.293774	0.07	0.461448	0.52
	Naïve	Mock4-1	0.293774	0.07	0.21	0.52
	Naïve	Mock4-2	0.22	0.07	0.21	0.52
	Naïve	Mock4-3	0.22	0.07	0.21	0.52
	Sequentially infected	Dirty1-1	1.95723	3.74992	0.53926	11.6087
	Sequentially infected	Dirty1-2	4.10725	3.80043	0.522013	11.6734
	Sequentially infected	Dirty1-3	1.42393	0.368953	0.270439	5.24727
	Sequentially infected	Dirty1-4	0.728799	0.07	3.49235	5.4438
	Sequentially infected	Dirty1-5	0.257707	0.264214	0.21	3.7569
	Sequentially infected	Dirty2-1	125.311	1.02574	0.21	6.18312
	Sequentially infected	Dirty2-2	5.9129	0.613202	0.648006	6.06141
	Sequentially infected	Dirty2-3	2.981	0.07	0.547173	2.55181
	Sequentially infected	Dirty2-4	1.01232	0.890744	0.377854	5.2071
	Sequentially infected	Dirty2-5	41.2282	1.51614	0.697948	5.12874
	Sequentially infected	Dirty2-6	18.1478	0.633638	0.505793	6.22249
	Sequentially infected	Dirty2-7	37.512	5.80389	1.09614	23.0367
	Sequentially infected	Dirty3-1	1.00867	0.485973	0.21	8.78236
	Sequentially infected	Dirty3-2	0.7233	0.614713	0.463488	0.52
	Sequentially infected	Dirty3-3	0.22	0.954373	0.273398	4.07625
	Sequentially infected	Dirty3-4	0.434283	1.25209	0.21	8.33855
	Sequentially infected	Dirty3-5	3.47205	1.48294	8.02273	8.63712
	Sequentially infected	Dirty3-6	0.22	0.358807	0.639632	2.83407
	Sequentially infected	Dirty4-1	2.3472	2.81336	0.333584	1.2197
	Sequentially infected	Dirty4-2	5.9129	0.141075	0.21	2.04618
	Sequentially infected	Dirty4-3	5.91564	5.80389	0.539573	15.279
	Sequentially infected	Dirty4-4	9.94408	2.02377	0.49729	8.55614
	Sequentially infected	Dirty4-5	2.34319	0.404256	0.21	1.62624
	Sequentially infected	Dirty4-7	2.34319	2.52281	0.555184	14.8306

## Sheet: Fig2A
	CD3+ T cells counts (10^3/uL)				CD4+ T cells counts (10^3/uL)				CD8+ T cells counts (10^3/uL)
	Naïve	Sequentially infected			Naïve	Sequentially infected			Naïve	Sequentially infected
	0.554371	1.02724			0.292785	0.326764			0.227028	0.636795
	0.646797	1.5655			0.291818	0.717073			0.19829	0.722471
	0.62902	3.29454			0.33921	1.06439			0.214394	1.65879
	0.687409	1.21666			0.338417	0.411318			0.236892	0.691705
	0.499946	1.57873			0.274592	0.43286			0.170057	0.912795
	0.417788	2.8297			0.244788	0.894488			0.151227	1.42434
	1.07992	0.805208			0.665406	0.265095			0.359974	0.462144
	0.229096	2.89735			0.124622	1.10983			0.0875766	1.71877
	1.31869	3.01369			0.747913	1.03508			0.556014	2.14435
	0.563853	2.62527			0.322261	1.11978			0.234184	1.65479
	0.920656	2.48199			0.520699	1.13799			0.359207	1.35382
	0.92784	3.23704			0.489457	1.11014			0.414974	2.26178
	0.703495	2.24416			0.404371	1.00414			0.265888	1.16589
	0.79936	2.19703			0.445797	1.11159			0.31257	1.0462
	0.906284	2.0727			0.491359	0.545837			0.400366	1.65981
	1.19911	0.915166			0.608244	0.474009			0.556108	0.434117
		0.448818				0.196524				0.220425
		0.396939				0.170166				0.234367
		1.55063				0.841145				0.620984
		0.995535				0.40872				0.580312
		1.07218				0.64539				0.403889

## Sheet: Fig2D
	Age of mice	CD44hi CD62Llow (% of CD8+ T cells)
	Weeks	Naive																		Sequentially infected
	1	3.77	8.06	2.95	3.5	4.19	4.08													3.77	8.06	2.95	3.5	4.19	4.08
	2	1.27	3.16	2.51	3.72	5.49	1.14	2.99	3.18	3.19	1.33	1.73								15.5	19.6	14.8	12.9	24.2	22.2	19.1
	3	2.87	2.11	4.96	9.85	10.6	7.29	5.26	13.6	6.41	4.72	4.01	6.55	6.61	6.78	12.8	9.8	9	4.99	15.3	12	18.7	11	14.4	9.03	6.98	15.1	9.76	16.6	7.99	11.8			12.2		12.3				14	32.9	14.3	12.5	25.1	15.2
	4	11.3	10.4	14.2	13.7	10.7	11.8	8.49	8.91	11.5	12.6	21.6	12.5	15.8	15.3	14.7	17.2	14.3	9.54	55.2	34.9	36.7	42.8	53.5	63.3	42.2	47.5	55.6	35.1	50.4	32.6	75.5	67	62.6	63.2	73.4	67	72.4	66.3	64.6	71.9	54.6	66.2	77.5	72.9	69.6
	5	15.4	13.5	8.42	3.96	5.06	6.38	2.65	5.65	14.6	17.3	12.5	15.7	25.1	18.5	19.7	20	14.8	16.8	51.6	37.3	47.2	49.7	57.1	62.4	55.6	44.6	68	75.7	69.6	73.5	69.5	63.7	68.2	66.8	53.6	64.8	75.4	72.2	57.7	77.6	83.6	59.1	77.5	93.1	90.7
	6	15.6	13.7	7.27	6.33	3.81	4.84	3.68	3.98	13.5	16.3	13.2	27.2	34.9	35.9	16.9	18.5	23.7	22	80.1	40.9	54.3	75.4	76.3	66.3	31.9	50.1	72.2	73.7	32.4	61.5	64.9	71.3	54.4	64.2	72.8	66.3	63.5	42.1	69.8	80.7	73.6	63	70.7	84.1	69.1
	7	12.2	9.15	4.92	3.37	2	4.77	5.24	3.58	7.04	9.95	11.3	14.5	11.9	12.6	18.2	21.8	6.16	6.56	72	31.4	58.3	51	68.8	67.7	30	54.1	63.8	39.4	58.9	37.3	43.6	78.6	69.2	71.3	57.9	64.9	66	67.3	63	74.6	51.4	56.1	76.7	73.7
	9	8.82	10.5	11.6	13.6	6.48	6.68	16.2	14.9	7.7	5.12	5.89	9.69	7.81	8.79	15.4	8.4	6.75	5.48	80.9	45.8	64.4	36.9	51.6	49.1	40.4	58.1	62.3	52.8	50.3	58.6	72.7	65.1	63.7	72.6	67.3	45.3	48.8	89.7	88.3	85.5	87.3	80.6	60.8	88.5
	10	11.7	11.4	12.8	14.6	21.9	13.3	26.3	19.7	22.4	11.9	17.2	11.5	17.7	21.7	13.3	11.6	13.4		73.6	50.9	62.1	38.6	40	75.4	51.1	66.6	71.2	77.9	62.5	66.8	53.9	66.4	54.5	55.1	66.4	38.5	31.6	74.9	45.5	58.7	64.7	28.2	64.5	29.5

## Sheet: Fig2E
		CD8+ T cells (%)
		Naive																												Sequentially infected
	44lo 62Lhi Naive	41.6	29.6	41.2	21.7	54.3	53.3	30.4	32.2	56.5	61.5	50.4	49.4	48.9	42.2	24.4	44.9	45.9	56.4											8.42	24.3	10.1	23.5	20	15.6	29.2	17.8	18.1	19.8	25.5	26.1	15.8	18.3	19.7	14.1	22	31.4	28.8	3.87
	44hi 62hi CM	11.8	11.5	20.6	15.8	22.7	22.5	23.6	23	19.6	21.3	16.6	27.2	28.2	31.1	23	20	33.2	20.5											5.29	6.28	6.6	16.8	11.3	9.38	17.3	9.96	8.47	12.7	8.88	7.28	4.56	6.02	6.99	4.75	5.81	11.6	9.93	3.26
	44hi 62lo EM	8.82	10.5	11.6	13.6	6.48	6.68	16.2	14.9	7.7	5.12	5.89	9.69	7.81	8.79	15.4	8.4	6.75	5.48											80.9	45.8	64.4	36.9	51.6	49.1	40.4	58.1	62.3	52.8	50.3	58.6	72.7	65.1	63.7	72.6	67.3	45.3	48.8	89.7
[truncated: 6 more columns]

## Sheet: Fig2F
	Age of mice	KLRG1+ (% of CD44hi CD8+ T cells)
	Weeks	Naive																		Sequentially infected
	1	1.77	0.01	2.36	0.67	1.96	9.09													1.77	0	2.36	0.67	1.96	9.09
	2	0.76	1.18	4.55	0.39	0.15	0.95	1.9	1.91	5.85	4.87	0.26	5.89	0.23	0.41	0.46	0.45			7.87	9.13	6.57	5.74	11	11.4	9.88
	3	0.42	0.63	10.1	3.57	8.68	2.08	2.25	3.67	2.16	5.53	4.55	0.094	0.01	7.96	0.35	0.56	0.088	0.52	14	9.95	15.8	5.61	11.1	5.8	7.97	2.34	11.8	5.1	8.85	5.17	4.54	12	13.1	5.78	11.5	4.28	3.27	5.81	16	42.9	9.4	12.9	37.7	12.1	1.56
	4	0.6	0.91	1.87	1.43	2.31	1.99	3.3	1.28	1.45	4.37	1.88	1.23	5.24	8.74	7.12	16	1.23	1.75	55.7	23.2	36	35.5	45	61.1	52	47.3	57.3	36.4	55.8	40.7	56.8	46.3	57.2	49.2	71.5	77.6	71.4	61.7	60.9	63.3	53.5	51.5	63.2	62.4	38.7
	5	3.45	0.96	1.34	0.76	1.9	2.04	3.57	2.55	1.44	2.95	4.75	2.01	3.88	3.41	1.79	1.63	2.03	0.57	58.8	36.9	68.2	48.3	64.2	62.6	55.1	39.6	68.5	49.1	68.2	65.6	75.4	61.5	74.5	66.9	52	61.5	78.4	74.3	59.4	76.3	88.3	57.4	73.5	86.3	83.8
	6	0.72	1.94	2.03	1.93	1.52	3.29	1.23	2.35	1.69	8	3.59	1.32	3.33	2.82	2.7	3.17	1.93	2.7	75.6	46.7	66.3	77.2	75.8	63	44	59.8	57.3	63.7	43.8	63.9	50.7	60.5	48.7	41.9	57.2	47.5	49.3	37	66.7	75.2	59.7	50.5	54.6	70.3	64.2
	7	0.41	0.45	8.32	3.07	3.89	4.42	4.89	3.95	0.92	0.73	3.25	0.63	1.81	1.45	1.8	1.06	1.5	1.23	79.7	40.7	61.2	74.1	80.2	68.1	25.4	54.9	57.8	54	73.4	52.4	64.4	83.7	78.4	78	61.8	75.5	74.9	78.3	62.2	77.5	56.2	52.9	80.5	78.1
	9	1.65	0.01	3.55	1.95	1.43	2.17	1.13	2.52	6.98	2.53	3.33	5.44	0.75	1.91	3.06	1.69	0.82	1.24	84	62.6	59.2	42.6	53.3	38.3	36.2	69.6	61.4	57.7	65.5	76.8	81.7	72.9	77.2	79.2	81.3	64.8	68	90.3	87.7	86.4	88.4	85.4	69.1	90.5
	10	2.61	3.58	4.13	3.13	6.19	4.89	7.58	1.96	4.12	3.5	1.11	2.32	0.85	2.46	2.41	1.6	1.22	1.41	80.8	62.8	70.5	61.7	53	77	52.6	75.8	71.3	79.6	77.8	81.1	57.2	75.6	66.3	62.9	71.3	39.9	38.5	84.9	68.3	62.9	78.6	26.5	77.2	39.7

## Sheet: Fig2G
	% KLRG1+
	of CD44hiCD8+ T cells
	Naive	Sequential infected
	2.61	80.8
	3.58	62.8
	4.13	70.5
	3.13	61.7
	6.19	53
	4.89	77
	7.58	52.6
	1.96	75.8
	4.12	71.3
	3.5	79.6
	1.11	77.8
	2.32	81.1
	0.85	57.2
	2.46	75.6
	2.41	66.3
	1.6	62.9
	1.22	71.3
	1.41	39.9
		38.5
		84.9
		68.3
		62.9
		78.6
		26.5
		77.2
		39.7

## Sheet: Fig2H
	Age of mice	GrzB+ (% of CD44hi CD8+ T cells)
	Weeks	Naive																		Sequentially infected
	1	1.77	0	1.01	1.33	1.96	0													1.77	0	1.01	1.33	1.96	0
	2	0.13	0.62	1.3	0.29	1.18	0.95	1.19	1.91	7.24	7.43	0.64	6.71	0.31	0.71	1.39	0.45			19.7	20.1	18.3	20.1	24.1	29.4	28.2
	3	0.42	0.63	10	5.7	11.5	5.3	1.84	1.89	1.89	6.38	3.25	0.66	0.64	8.69	0.93	1.98	0.7	2.59	19.8	10.9	28.2	18.2	20.2	13.8	5.47	7.14	12.7	7.28	10.8	2.67	7.01	13.1	21	11.7	13.9	4.13	13.4	14.6	25.2	47.1	17.9	30.9	49.2	27.7	21.6
	4	0.4	0.29	1.09	0.76	0.27	0.61	0.59	0.54	0.56	1.75	3.5	3.37	3.58	7.19	6.62	10.6	1.35	1.31	69.6	46.1	56.2	64.6	70	77.2	62	72.7	73.7	59.2	66.1	53.7	67.3	56.7	55.2	69.6	83.5	81.1	76.9	76.9	80.2	80.5	71.8	72.7	86	81.1	81.6
	5	8.98	2.49	0.48	0.47	1.02	1.02	1.35	1.38	0.87	1.08	2.52	2.37	2.94	6.25	1.11	0.56	4.31	0.91	62	48.8	71.6	57.6	69.7	49.9	61.9	39.1	60.7	50.7	47.2	49.2	71.7	53.5	68.2	62	50.3	65	69.8	80.6	42.4	76.7	74.5	49.2	63	81.1	93
	6	1.13	1.51	0	0.64	0.65	0.47	0.27	0.97	1.36	5.78	2.54	12.3	8.28	2.63	2.95	2.49	2.18	1.48	56.5	52.7	47.7	52	59.6	50.7	24.6	40.1	23.7	39.8	35.5	49.7	40.7	34	35.6	42.2	35.4	42.3	31.1	57	45.5	46.5	48.1	36.8	51.2	39.3	39.8
	7	0.61	0.11	6.86	1.64	0.78	2.62	4.17	2.21	1.65	1.32	2.94	1.33	4.98	2.28	3.68	2.82	2.26	0.92	22	45.1	45.9	20.5	20	79.4	13.7	23.5	19.6	42.7	27.2	19.6	64.2	42.8	45.9	58.2	32.8	40.2	34	52.4	41.5	61	48.8	62.1	72.4	56.7
	9	0.18	1.14	1.31	2.92	0.42	0.64	0.94	2.3	4.54	2.26	0.75	2.55	0.89	2.73	1.97	1.13	0.34	0.82	6.47	13.7	12	5.05	4	18.9	11.4	17.9	16.2	21.8	12.6	23.9	14.1	12.5	8.11	14.6	12	12.9	9.76	6.63	11.2	5.98	7.5	17.1	9.31	14.8
	10	1.57	1.79	0.29	1.14	0.52	1.22	2.53	1.96	0.73	0	0.36	0.17	0.45	0.64	0.67	0.21	0.28	0.24	9.35	9.96	14.1	10.3	6.91	10.9	3.16	3.2	5.12	5.3	3.11	3.62	1	0.71	1.65	1.93	1.91	0.91	1.56	3.45	5.97	3.72	6.27	1.67	3.43	1.21

[truncated: 43 more sheets: Fig2I, Fig2J, Fig2K, Fig2L, Fig3A, Fig3B, Fig3C, Fig4A, Fig4B, Fig4C, Fig4D, Fig5A_Intestine, Fig5A_Complete nasal turbinate, Fig5C, Fig5D, Fig6A, Fig6B, Fig6C, Fig6D, Fig6E …]
